# Supplementary material for: Quantitative Proteomic Profiling Identifies a Potential Novel Chaperone Marker in Resistant Breast Cancer
Source: Front Oncol. 2021 Feb 25;11:540134. doi: 10.3389/fonc.2021.540134 (PMC7951058; doi:10.3389/fonc.2021.540134)
Supplement: Table S1 — Proteomic analysis using BH method of upregulated proteins in LTLT-Ca mammospheres where the adjusted p value < 0.01. [file DataSheet_1.xlsx]

## Sheet: Table S1  Upregulated (BH)
Supplemental Table 1. Proteomic analysis using BH method of upregulated proteins in LTLT-Ca mammospheres where the adjusted p value < 0.01.
Accession	Gene symbol	Description	#AAs	MW(kDa)	Average ratios (Sphere/attached)	fold change	Adjust-p-Value
IPI00167941	MDN1	Midasin	5596	632.4	35.049	5.1313	0.000639748
IPI00022463	TF	Serotransferrin	698	77	10.988	3.45786	0.000540815
IPI00871227	Hmcn1	Isoform 1 of Hemicentin-1	5635	613	8.16	3.02857	0.00175603
IPI00942032	Agr2	Anterior gradient protein 2 homolog	175	20	7.932	2.98768	2.34e-05
IPI00965913	non-available	Protein	454	51.5	6.468	2.69332	0.00346217
IPI00983798	non-available	Conserved hypothetical protein	74	8.1	4.781	2.25731	0.000132977
IPI00073772	Fbp1	Fructose-1,6-bisphosphatase 1	338	36.8	3.974	1.99059	0.000722549
IPI00028376	TIMM8A	Mitochondrial import inner membrane translocase subunit Tim8 A	97	11	2.971	1.57095	0.00152444
IPI00981000	non-available	Protein	92	9.1	2.921	1.54646	0.00118575
IPI01021435	non-available	Protein	104	11.2	2.841	1.5064	0.000642227
IPI00017526	S100P	Protein S100-P	95	10.4	2.717	1.44201	0.00348356
IPI00465352	CAPS	Calcyphosin	189	21	2.626	1.39287	0.00129993
IPI00646689	Txndc17	Thioredoxin domain-containing protein 17	123	13.9	2.482	1.3115	0.000639748
IPI00301058	Vasp	Vasodilator-stimulated phosphoprotein	380	39.8	2.382	1.25217	0.000640544
IPI00304409	carhsp1	Calcium-regulated heat stable protein 1	147	15.9	2.344	1.22897	0.00541479
IPI00010182	DBI	Isoform 1 of Acyl-CoA-binding protein	87	10	2.335	1.22342	0.00902873
IPI00292020	SRM	Spermidine synthase	302	33.8	2.306	1.20539	0.000144475
IPI00106687	LXN	Latexin	222	25.7	2.188	1.12961	0.000722852
IPI00418262	aldoc	Fructose-bisphosphate aldolase	451	48.4	2.181	1.12499	0.00275714
IPI00785061	mmel1	Isoform 2 of Membrane metallo-endopeptidase-like 1	611	69.9	2.173	1.11969	0.00173847
IPI00745466	LOC646227	Isoform ARPP-16 of cAMP-regulated phosphoprotein 19	96	10.6	2.141	1.09828	0.00987857
IPI01024773	non-available	18 kDa protein	160	18.5	1.987	0.990592	0.00272112
IPI00021828	Cstb	Cystatin-B	98	11.1	1.978	0.984042	0.00472541
IPI00964927	non-available	UDP-glucose 6-dehydrogenase isoform 3	397	44.4	1.921	0.941858	0.000988621
IPI00012197	DCTPP1	dCTP pyrophosphatase 1	170	18.7	1.87	0.903038	0.0061033
IPI00003935	HIST2H2BE	Histone H2B type 2-E	126	13.9	1.865	0.899176	0.000924803
IPI00916111	Mdh1	Malate dehydrogenase, cytoplasmic	334	36.4	1.862	0.896853	0.000639748
IPI00953696	non-available	glutathione reductase, mitochondrial isoform 4 precursor	440	47.2	1.809	0.855192	0.000722852
IPI00843765	SPTAN1	Isoform 3 of Spectrin alpha chain, brain	2452	282.1	1.798	0.846393	0.00365144
IPI00744556	non-available	Putative uncharacterized protein DKFZp779G118 (Fragment)	127	14.5	1.783	0.834307	0.00221756
IPI00902652	SLC9A3R1	cDNA FLJ37148 fis, clone BRACE2025333, highly similar to Homo sapiens Na+/H+ exchange regulatory co-factor (NHERF) mRNA	273	29.4	1.772	0.825379	0.00581089
IPI00062037	Dynll2	Dynein light chain 2, cytoplasmic	89	10.3	1.745	0.803227	0.000131676
IPI00979856	non-available	cDNA FLJ16406 fis, clone UTERU2026142, highly similar to Cysteine and glycine-rich protein 1	160	16.9	1.74	0.799087	0.00193758
IPI00426077	CPPED1	Isoform 2 of Calcineurin-like phosphoesterase domain-containing protein 1	172	19	1.737	0.796598	0.000639748
IPI00827491	UBA6	Isoform 2 of Ubiquitin-like modifier-activating enzyme 6	578	65.7	1.711	0.77484	0.000639748
IPI00883944	SNCG	Gamma-synuclein	79	8.3	1.69	0.757023	0.00533008
IPI00465439	ALDOA	Fructose-bisphosphate aldolase A	364	39.4	1.683	0.751035	0.000988621
IPI00219446	PEBP1	Phosphatidylethanolamine-binding protein 1	187	21	1.677	0.745883	0.000988621
IPI00218829	GSPT1	Eukaryotic peptide chain release factor GTP-binding subunit ERF3A	499	55.7	1.647	0.719841	0.000924803
IPI00017799	TXN2	cDNA FLJ55158, highly similar to Thioredoxin, mitochondrial	197	21.8	1.638	0.711935	0.00330279
IPI00027933	PSMB10	Proteasome subunit beta type-10	273	28.9	1.62	0.695994	0.00688863
IPI00853358	non-available	MUC1 isoform T9	110	12.1	1.616	0.692427	0.00283389
IPI00909975	ube2l3	cDNA FLJ59174, highly similar to Ubiquitin-conjugating enzyme E2 L3	122	14.1	1.61	0.687061	0.00346217
IPI00419585	PPIAL3	Peptidyl-prolyl cis-trans isomerase A	165	18	1.585	0.664483	0.000132977
IPI00910350	Mapre1	cDNA FLJ52068, highly similar to Microtubule-associated protein RP/EB family member 1	238	26.6	1.579	0.659011	0.000642227
IPI00411704	eif5a	Isoform 1 of Eukaryotic translation initiation factor 5A-1	154	16.8	1.565	0.646163	0.00492228
IPI00414315	EPS8L2	Isoform 1 of Epidermal growth factor receptor kinase substrate 8-like protein 2	715	80.6	1.561	0.642471	0.00229833
IPI01012504	non-available	6-phosphogluconate dehydrogenase, decarboxylating	470	51.8	1.543	0.625738	0.00830149
IPI00007052	FIS1	Mitochondrial fission 1 protein	152	16.9	1.536	0.619178	0.000639748
IPI00027223	IDH1	Isocitrate dehydrogenase [NADP] cytoplasmic	414	46.6	1.515	0.599318	0.000642227
IPI00015018	PPA1	Inorganic pyrophosphatase	289	32.6	1.514	0.598365	0.000924803
IPI00375513	COMT	Isoform Soluble of Catechol O-methyltransferase	221	24.4	1.513	0.597412	0.00533008
IPI00219953	CMPK1	UMP-CMP kinase isoform a	228	25.8	1.512	0.596458	0.00471085
IPI00975889	non-available	Conserved hypothetical protein	84	9.2	1.511	0.595504	0.00882024
IPI00910902	nqo1	cDNA FLJ50573, highly similar to Homo sapiens NAD(P)H dehydrogenase, quinone 1 (NQO1), transcript variant 3, mRNA	202	22.8	1.504	0.588805	0.00541479

## Sheet: Table S2 Downregulated (BH)
Table S2. Proteomic analysis using BH method of downregulated proteins in LTLT-Ca mammospheres where the adjusted p value < 0.01. Large ribosomal proteins are indicated by red bold text and small ribosomal proteins are indicated by blue bold text.
Accession	Gene symbol	Description	#AAs	MW(kDa)	Average ratios (Sphere/attached)	fold_change	BH Adjusted p-value	ribosomal_protein
IPI00297910	TACSTD2	Tumor-associated calcium signal transducer 2	323	35.7	0.312	-1.68038	0.000242962	NO
IPI00909890	fus	cDNA FLJ58049, highly similar to RNA-binding protein FUS	429	44.8	0.376	-1.4112	0.00220463	NO
IPI00455315	ANXA2P1	Isoform 1 of Annexin A2	339	38.6	0.401	-1.31833	0.000639748	NO
IPI00221088	RPS9P4	40S ribosomal protein S9	194	22.6	0.405	-1.30401	0.00283389	YES
IPI00008438	RPS10P7	40S ribosomal protein S10	165	18.9	0.428	-1.22432	7.55e-05	YES
IPI00871741	Ifitm1	Protein	74	8.2	0.433	-1.20756	0.000988621	NO
IPI00985384	non-available	ATP-dependent RNA helicase DDX3X isoform 3	646	71.3	0.456	-1.13289	0.000642227	NO
IPI00909657	farsa	cDNA FLJ50378, highly similar to Phenylalanyl-tRNA synthetase alpha chain	477	54.1	0.467	-1.09851	7.55e-05	NO
IPI00396321	LRRC59	Leucine-rich repeat-containing protein 59	307	34.9	0.467	-1.09851	0.000639748	NO
IPI00015842	RCN1	Reticulocalbin-1	331	38.9	0.468	-1.09542	0.00139776	NO
IPI00922108	Itgav	integrin alpha-V isoform 2	1002	111.1	0.474	-1.07704	0.000216638	NO
IPI00645589	SLC44A2	Isoform 3 of Choline transporter-like protein 2	704	79.8	0.479	-1.0619	0.000639748	NO
IPI00644936	Gnas	Isoform 3 of Guanine nucleotide-binding protein G(s) subunit alpha isoforms short	379	44.2	0.487	-1.03801	0.000490214	NO
IPI00844369	non-available	Similar to dJ753D5.2	121	13.7	0.49	-1.02915	0.000528825	NO
IPI00019472	SLC1A5	Neutral amino acid transporter B(0)	541	56.6	0.49	-1.02915	0.000216638	NO
IPI00926712	ITGB6	Integrin beta	681	74.9	0.495	-1.0145	2.34e-05	NO
IPI00979226	non-available	60S ribosomal protein L17 isoform b	146	17.1	0.499	-1.00289	0.000722852	YES
IPI00337335	MYH14	Isoform 1 of Myosin-14	1995	227.7	0.508	-0.9771	0.000690689	NO
IPI00011253	rps3	40S ribosomal protein S3	243	26.7	0.541	-0.8863	0.000974683	YES
IPI00027180	zmpste24	CAAX prenyl protease 1 homolog	475	54.8	0.552	-0.85726	0.00134411	NO
IPI00221091	RPS15AP12	40S ribosomal protein S15a	130	14.8	0.56	-0.836501	0.00119166	YES
IPI00216514	CD47	Isoform OA3-293 of Leukocyte surface antigen CD47	292	31.7	0.561	-0.833927	0.000639748	NO
IPI00215780	rps19	40S ribosomal protein S19	145	16.1	0.561	-0.833927	0.00145658	YES
IPI00012750	RPS25	40S ribosomal protein S25	125	13.7	0.562	-0.831358	0.000168346	YES
IPI00008433	Rps5	40S ribosomal protein S5	204	22.9	0.565	-0.823677	0.00119166	YES
IPI00922693	ACTB	cDNA FLJ53662, highly similar to Actin, alpha skeletal muscle	343	38.6	0.565	-0.823677	0.00169155	NO
IPI00026271	rps14	40S ribosomal protein S14	151	16.3	0.573	-0.803393	0.000649514	YES
IPI00003918	rpl4	60S ribosomal protein L4	427	47.7	0.577	-0.793357	0.000639748	YES
IPI00008613	IFI35	Isoform 1 of Interferon-induced 35 kDa protein	286	31.5	0.578	-0.790859	0.00259712	NO
IPI00025874	RPN1	Dolichyl-diphosphooligosaccharide--protein glycosyltransferase subunit 1 precursor	646	72.7	0.586	-0.771027	0.000528825	NO
IPI00217030	RPS4XP13	40S ribosomal protein S4, X isoform	263	29.6	0.587	-0.768568	0.000168346	YES
IPI00013485	RPS2P17	40S ribosomal protein S2	293	31.3	0.587	-0.768568	0.000721653	YES
IPI00647168	rpl11	Ribosomal protein L11	131	14.9	0.587	-0.768568	0.000924803	YES
IPI01025877	non-available	49 kDa protein	440	48.6	0.591	-0.75877	0.00221756	NO
IPI00908521	Basp1	Isoform 2 of Brain acid soluble protein 1	173	17.7	0.598	-0.741783	0.00680263	NO
IPI00916572	RPL31P17	Protein	108	12.8	0.604	-0.72738	0.00110988	YES
IPI00024933	RPL12P6	Isoform 1 of 60S ribosomal protein L12	165	17.8	0.605	-0.724993	0.00101432	YES
IPI00218200	BCAP31	B-cell receptor-associated protein 31	246	28	0.606	-0.72261	0.000170809	NO
IPI00922847	non-available	cDNA FLJ50115, moderately similar to Membrane-associated progesterone receptor component 1	143	15.9	0.61	-0.713119	0.00471085	NO
IPI00980553	non-available	cDNA FLJ50204, highly similar to 2,4-dienoyl-CoA reductase, mitochondrial	326	35	0.616	-0.698998	0.000639748	NO
IPI00008494	ICAM1	Intercellular adhesion molecule 1	532	57.8	0.617	-0.696658	0.0010776	NO
IPI00029629	TRIM25	E3 ubiquitin/ISG15 ligase TRIM25	630	70.9	0.619	-0.691989	0.000988621	NO
IPI00471928	Atp5a1	ATP synthase subunit alpha	503	54.5	0.619	-0.691989	0.00149276	NO
IPI00414980	MYO1B	Isoform 2 of Myosin-Ib	1078	124.9	0.624	-0.680382	0.000131676	NO
IPI00027851	hexA	cDNA FLJ53927, highly similar to Beta-hexosaminidase alpha chain	540	62	0.626	-0.675765	0.00110988	NO
IPI00909108	NEUROD6	cDNA FLJ56829, highly similar to Neurogenic differentiation factor 6	515	59.4	0.628	-0.671164	0.00648114	NO
IPI00216237	RPL36P14	60S ribosomal protein L36	105	12.2	0.63	-0.666576	0.000637065	YES
IPI00446235	cyb5r3	Isoform 2 of NADH-cytochrome b5 reductase 3	278	31.6	0.631	-0.664288	0.00110988	NO
IPI01010287	non-available	cDNA FLJ51031, highly similar to ATP-dependent RNA helicase DDX1	622	69.5	0.633	-0.659723	0.00158186	NO
IPI00028055	tmed10	Transmembrane emp24 domain-containing protein 10	219	25	0.636	-0.652901	0.00361261	NO
IPI00640037	RPL5P34	cDNA FLJ38496 fis, clone FELIV1000137, highly similar to 60S RIBOSOMAL PROTEIN L5	247	28	0.636	-0.652901	0.00173847	YES
IPI00977640	non-available	sodium/potassium-transporting ATPase subunit alpha-1 isoform d	992	109.5	0.641	-0.641604	0.000216638	NO
IPI00412579	RPL10AP9	60S ribosomal protein L10a	217	24.8	0.642	-0.639355	0.000931403	YES
IPI00420108	DLST	Dihydrolipoyllysine-residue succinyltransferase component of 2-oxoglutarate dehydrogenase complex, mitochondrial	453	48.7	0.642	-0.639355	0.000640544	NO
IPI00220740	LOC399804	Isoform 2 of Nucleophosmin	265	29.4	0.644	-0.634867	0.00358397	NO
IPI00006865	non-available	Vesicle-trafficking protein SEC22b	215	24.6	0.646	-0.630394	0.00110988	NO
IPI00221092	RPS16P10	40S ribosomal protein S16	146	16.4	0.646	-0.630394	0.000637065	YES
IPI00747810	fscn1	52 kDa protein	472	52.2	0.647	-0.628162	0.00136398	NO
IPI00216135	TPM1	Isoform 3 of Tropomyosin alpha-1 chain	284	32.9	0.65	-0.621488	0.00770361	NO
IPI01010637	non-available	cDNA FLJ39753 fis, clone SMINT2018343, highly similar to Synaptic vesicle membrane protein VAT-1homolog	300	32.5	0.653	-0.614845	0.00351657	NO
IPI00983581	non-available	SYNCRIP protein (Fragment)	453	50.6	0.658	-0.603841	0.00368392	NO
IPI00790570	RAB2A	Protein	104	12.1	0.659	-0.60165	0.000760704	NO
IPI00398758	dci	Isoform 2 of Enoyl-CoA delta isomerase 1, mitochondrial	285	30.9	0.661	-0.597278	0.000924803	NO
IPI00299573	RPL7AP30	60S ribosomal protein L7a	266	30	0.665	-0.588574	0.00189995	YES
IPI00029133	ATP5F1	ATP synthase subunit b, mitochondrial	256	28.9	0.665	-0.588574	0.0034726	NO

## Sheet: Table S3 GO
Table S3. Gene Ontology analysis of the proteomis data of LTLT-Ca mammospheres
Category	Term	Genes	Fold Enrichment	BH_adjust p-value
GOTERM_BP_FAT	GO:0006414~translational elongation	IPI00008438, IPI00026271, IPI00221088, IPI00299573, IPI00011253, IPI00640037, IPI00412579, IPI00647168, IPI00215780, IPI00217030, IPI00024933, IPI00916572, IPI00013485, IPI00003918, IPI00221092, IPI00216237, IPI00012750, IPI00008433, IPI00221091	51.9361	4.4e-24
GOTERM_CC_FAT	GO:0022626~cytosolic ribosome	IPI00008438, IPI00026271, IPI00221088, IPI00299573, IPI00011253, IPI00640037, IPI00647168, IPI00215780, IPI00217030, IPI00916572, IPI00013485, IPI00003918, IPI00216237, IPI00221092, IPI00012750, IPI00008433, IPI00221091	51.5893	1.44e-21
GOTERM_CC_FAT	GO:0033279~ribosomal subunit	IPI00008438, IPI00026271, IPI00221088, IPI00299573, IPI00011253, IPI00640037, IPI00647168, IPI00215780, IPI00217030, IPI00916572, IPI00013485, IPI00003918, IPI00220740, IPI00216237, IPI00221092, IPI00012750, IPI00008433, IPI00221091	34.5667	3.21e-20
GOTERM_CC_FAT	GO:0005840~ribosome	IPI00008438, IPI00026271, IPI00221088, IPI00299573, IPI00011253, IPI00640037, IPI00412579, IPI00647168, IPI00215780, IPI00217030, IPI00024933, IPI00916572, IPI00013485, IPI00003918, IPI00220740, IPI00221092, IPI00216237, IPI00012750, IPI00008433, IPI00221091	22.8658	1.48e-19
GOTERM_CC_FAT	GO:0044445~cytosolic part	IPI00008438, IPI00446235, IPI00026271, IPI00221088, IPI00299573, IPI00011253, IPI00640037, IPI00647168, IPI00215780, IPI00217030, IPI00916572, IPI00013485, IPI00003918, IPI00216237, IPI00221092, IPI00012750, IPI00008433, IPI00221091	29.1088	3.36e-19
GOTERM_MF_FAT	GO:0003735~structural constituent of ribosome	IPI00026271, IPI00221088, IPI00299573, IPI00011253, IPI00640037, IPI00412579, IPI00647168, IPI00215780, IPI00217030, IPI00024933, IPI00916572, IPI00013485, IPI00003918, IPI00216237, IPI00221092, IPI00008433, IPI00221091	28.5599	2.08e-17
GOTERM_BP_FAT	GO:0006412~translation	IPI00008438, IPI00026271, IPI00221088, IPI00299573, IPI00011253, IPI00640037, IPI00412579, IPI00909657, IPI00647168, IPI00215780, IPI00217030, IPI00024933, IPI00916572, IPI00013485, IPI00003918, IPI00221092, IPI00216237, IPI00012750, IPI00008433, IPI00221091	16.6817	2.92e-16
GOTERM_CC_FAT	GO:0022627~cytosolic small ribosomal subunit	IPI00217030, IPI00008438, IPI00215780, IPI00026271, IPI00221088, IPI00011253, IPI00013485, IPI00221092, IPI00012750, IPI00008433, IPI00221091	67.5971	1.14e-14
GOTERM_CC_FAT	GO:0015935~small ribosomal subunit	IPI00217030, IPI00008438, IPI00215780, IPI00026271, IPI00221088, IPI00011253, IPI00013485, IPI00220740, IPI00221092, IPI00012750, IPI00008433, IPI00221091	46.8205	1.91e-14
GOTERM_CC_FAT	GO:0030529~ribonucleoprotein complex	IPI00008438, IPI00026271, IPI00221088, IPI00299573, IPI00011253, IPI00640037, IPI00412579, IPI00922693, IPI00647168, IPI00215780, IPI00217030, IPI00024933, IPI00916572, IPI00013485, IPI00003918, IPI00220740, IPI00221092, IPI00216237, IPI00012750, IPI00221091, IPI00008433	10.0232	5.18e-14
GOTERM_MF_FAT	GO:0003723~RNA binding	IPI00026271, IPI00221088, IPI00299573, IPI00011253, IPI00640037, IPI00412579, IPI00909657, IPI00909890, IPI00647168, IPI00215780, IPI00217030, IPI00024933, IPI00916572, IPI00013485, IPI00003918, IPI00220740, IPI00221092, IPI00012750, IPI00008433, IPI00221091	7.86181	4.88e-11
GOTERM_MF_FAT	GO:0005198~structural molecule activity	IPI00026271, IPI00221088, IPI00299573, IPI00011253, IPI00640037, IPI00412579, IPI00922693, IPI00647168, IPI00215780, IPI00217030, IPI00216135, IPI00024933, IPI00916572, IPI00013485, IPI00003918, IPI00221092, IPI00216237, IPI00008433, IPI00221091	8.45827	4.96e-11
GOTERM_CC_FAT	GO:0005829~cytosol	IPI00026271, IPI00299573, IPI00412579, IPI00024933, IPI00916572, IPI00013485, IPI00003918, IPI00012750, IPI00008433, IPI00008438, IPI00446235, IPI00218200, IPI00221088, IPI00011253, IPI00640037, IPI00909657, IPI00922693, IPI00647168, IPI00215780, IPI00217030, IPI00297910, IPI00220740, IPI00221092, IPI00216237, IPI00221091	4.62045	6.53e-10
GOTERM_CC_FAT	GO:0043232~intracellular non-membrane-bounded organelle	IPI00026271, IPI00299573, IPI00412579, IPI00909890, IPI00396321, IPI00216135, IPI00024933, IPI00916572, IPI00337335, IPI00013485, IPI00003918, IPI00012750, IPI00008433, IPI00908521, IPI00008438, IPI00221088, IPI00011253, IPI00640037, IPI00922693, IPI00647168, IPI00215780, IPI00217030, IPI00029629, IPI00747810, IPI00414980, IPI00220740, IPI00221092, IPI00216237, IPI00221091	2.74593	9.72e-07
GOTERM_CC_FAT	GO:0043228~non-membrane-bounded organelle	IPI00026271, IPI00299573, IPI00412579, IPI00909890, IPI00396321, IPI00216135, IPI00024933, IPI00916572, IPI00337335, IPI00013485, IPI00003918, IPI00012750, IPI00008433, IPI00908521, IPI00008438, IPI00221088, IPI00011253, IPI00640037, IPI00922693, IPI00647168, IPI00215780, IPI00217030, IPI00029629, IPI00747810, IPI00414980, IPI00220740, IPI00221092, IPI00216237, IPI00221091	2.74593	9.72e-07
GOTERM_CC_FAT	GO:0015934~large ribosomal subunit	IPI00299573, IPI00640037, IPI00916572, IPI00003918, IPI00220740, IPI00216237, IPI00647168	25.6814	4.25e-06
GOTERM_CC_FAT	GO:0022625~cytosolic large ribosomal subunit	IPI00299573, IPI00640037, IPI00916572, IPI00003918, IPI00216237, IPI00647168	38.8117	5.88e-06
GOTERM_MF_FAT	GO:0019843~rRNA binding	IPI00217030, IPI00221088, IPI00640037, IPI00220740, IPI00647168	48.6619	0.000107
GOTERM_BP_FAT	GO:0042254~ribosome biogenesis	IPI00215780, IPI00026271, IPI00299573, IPI00640037, IPI00220740, IPI00221092, IPI00647168	15.8407	0.000984

## Sheet: Table S4 KEGG
Table S4. KEGG* Analysis of Proteomics data
Category	Term	Genes	Fold Enrichment	BH adjusted p-value
KEGG_PATHWAY	hsa03010:Ribosome	IPI00008438, IPI00221088, IPI00299573, IPI00011253, IPI00640037, IPI00412579, IPI00647168, IPI00215780, IPI00217030, IPI00024933, IPI00916572, IPI00013485, IPI00003918, IPI00221092, IPI00216237, IPI00012750, IPI00008433, IPI00221091	29.2241	2.64e-20
KEGG_PATHWAY	hsa05414:Dilated cardiomyopathy	IPI00922108, IPI00216135, IPI00922693, IPI00926712, IPI00644936	7.67663	0.0694469
*Kyoto Encyclopedia of Genes and Genomes

## Sheet: Table S5 Raw 
Table S5. Letrozole Resistant Proteomic Analysis. Using a gel free proteomic approach combining TMT labeling, two-dimensional HPLC, and high resolution mass spectrometry, over 1000 proteins were identified with quantitative abundance ratios present in both the LTLT-Ca mammospheres and the LTLT-Ca adherent breast cancer cells. Of the quantified proteins, 359 were significantly altered (p < 0.05), …
Accession	Description	ΣCoverage	Σ# Proteins	Σ# Unique Peptides	Σ# Peptides	Σ# PSMs	A8: (129+130+131)/(126+127+128)	A8: 126/(126+127+128)	A8: 127/(126+127+128)	A8: 128/(126+127+128)	A8: 129/(126+127+128)	A8: 130/(126+127+128)	A8: 131/(126+127+128)	Score A3	Coverage A3	# Peptides A3	# PSM A3	Score A6	Coverage A6	# Peptides A6	# PSM A6	# AAs	MW [kDa]	calc. pI
IPI00167941.1	Midasin	0.13	1	1	1	1	34.9459	0.98227	1.12708	0.877977	38.7231	32.4388	33.9852	31.07	0.13	1	1					5596	632.42	5.68115
IPI00977415.1	Uncharacterized protein	8.37	2	1	1	1	18.1446	0.997989	1.04122	0.955586	22.8077	14.1589	17.4472	36.14	8.37	1	1					466	49.2465	9.90576
IPI00022463.2	Serotransferrin	12.03	3	7	7	12	10.8773	1.00664	1.01851	0.957804	11.3025	10.0404	11.6201	449.494	12.03	7	8	65.8	6.16	3	4	698	77.0136	7.12256
IPI00853525.1	Uncharacterized protein	6.53	2	1	1	1	9.46143	0.980586	1.07185	0.940371	9.64722	8.933	10.1187	71.54	6.53	1	1					245	27.8913	6.12549
IPI00871227.1	Isoform 1 of Hemicentin-1	0.12	2	1	1	1	8.12372	0.997095	0.990762	1.0119	9.29342	7.02841	8.159	33.89	0.12	1	1					5635	613.001	6.49365
IPI00942032.1	Anterior gradient protein 2 homolog	20	4	2	2	2	7.89181	1.03032	0.993564	0.973283	8.05552	7.81509	7.9253	155.699	20	2	2					175	19.9666	8.99756
IPI00965913.1	Protein	8.37	11	5	5	19	6.8959	0.984573	1.01112	0.985804	7.69675	6.16275	5.54426	322.589	6.39	4	11	94.43	6.83	4	8	454	51.5358	6.94678
IPI00983798.1	Conserved hypothetical protein	14.86	2	1	1	1	4.75579	0.985075	1.04141	0.969032	4.95538	4.68248	4.70406	32.87	14.86	1	1					74	8.1025	10.0962
IPI00642931.2	Uncharacterized protein	4.23	8	1	1	1	4.32439	0.971122	1.01807	1.00939	4.94694	4.05489	3.94919	46.12	4.23	1	1					331	37.119	7.26904
IPI00968182.1	Uncharacterized protein	6.32	4	1	1	1	3.62595	1.00931	0.960259	1.03246	4.00456	3.50264	3.3719	102.65	6.32	1	1					348	38.7719	5.50342
IPI00073772.6	Fructose-1,6-bisphosphatase 1	9.76	1	2	2	4	3.91707	0.994274	1.00681	0.996313	3.72471	3.86898	4.32785	192.219	9.76	2	2	58.08	9.76	2	2	338	36.8188	6.99072
IPI00976367.1	Uncharacterized protein	15.79	6	1	1	1	3.37265	1.01115	1.00378	0.982752	3.45357	3.19045	3.57976	37.31	15.79	1	1					76	8.97846	9.49561
IPI00028376.1	Mitochondrial import inner membrane translocase subunit Tim8 A	15.46	1	1	1	1	2.96465	1.01128	0.98935	0.998452	3.30581	2.75776	2.84845	36.56	15.46	1	1					97	10.9913	5.16064
IPI00981000.1	Protein	13.04	2	1	1	1	2.88031	1.03114	0.980551	0.987109	2.89453	2.67494	3.19232	73.38	13.04	1	1					92	9.09046	4.4624
IPI00465352.2	Calcyphosin	19.05	3	3	3	6	2.59534	1.04198	0.959921	1.01817	2.69074	2.37716	2.80891	143.239	19.05	3	3	54.83	19.05	3	3	189	20.9543	4.89404
IPI00017526.1	Protein S100-P	24.21	1	2	2	4	2.67564	1.03152	0.943322	1.02725	2.64591	2.41245	3.09213	95.4395	24.21	2	2	59.01	24.21	2	2	95	10.3932	4.88135
IPI01021435.1	Protein	18.27	4	1	1	2	2.80914	1.01569	0.977109	1.00723	2.62994	2.93785	2.95517	39.32	18.27	1	1	24.79	18.27	1	1	104	11.1513	8.38232
IPI00965426.1	Uncharacterized protein	6.8	3	1	1	1	2.58334	1.03616	0.915229	1.05349	2.6276	2.56014	2.61916	45.37	6.8	1	1					206	22.9648	9.5249
IPI00917382.1	Uncharacterized protein	11.43	7	1	1	1	2.59815	0.973317	1.0207	1.00419	2.60041	2.65279	2.59204	68.41	11.43	1	1					140	15.6318	5.56689
IPI00301058.5	Vasodilator-stimulated phosphoprotein	3.68	1	1	1	1	2.37617	1.00098	0.985666	1.01339	2.53063	2.3466	2.2691	59.68	3.68	1	1					380	39.8051	8.93896
IPI00646689.1	Thioredoxin domain-containing protein 17	7.32	1	1	1	2	2.45687	0.996902	1.01681	0.983525	2.52094	2.3268	2.59763	27.4	7.32	1	1	22.54	7.32	1	1	123	13.9318	5.51611
IPI00292020.3	Spermidine synthase	3.31	1	1	1	1	2.29444	1.01794	0.993533	0.986821	2.37206	2.28947	2.25598	32.92	3.31	1	1					302	33.8027	5.49072
IPI00785061.1	Isoform 2 of Membrane metallo-endopeptidase-like 1	1.15	4	1	1	1	2.15342	1.01716	1.05143	0.924112	2.28255	1.9736	2.26305	30.21	1.15	1	1					611	69.8858	6.22705
IPI00106687.4	Latexin	4.05	1	1	1	2	2.17061	0.987411	0.96799	1.04713	2.27487	2.05143	2.23736	39.17	4.05	1	1	21.65	4.05	1	1	222	25.7339	5.78271
IPI00304409.3	Calcium-regulated heat stable protein 1	10.88	1	1	1	2	2.29845	1.01831	0.975939	1.00573	2.21449	2.10175	2.71467	66.69	10.88	1	1	56.84	10.88	1	1	147	15.882	8.20654
IPI00010182.4	Isoform 1 of Acyl-CoA-binding protein	22.99	6	1	1	3	2.29426	1.0332	0.929723	1.04063	2.19172	2.04495	2.7694	114.79	22.99	1	2	23.97	22.99	1	1	87	10.038	6.56592
IPI00745466.1	Isoform ARPP-16 of cAMP-regulated phosphoprotein 19	11.46	13	1	1	1	2.10132	1.03194	0.968276	0.999733	2.12757	1.8069	2.48969	34.6	11.46	1	1					96	10.6286	9.70068
IPI01024773.1	18 kDa protein	7.5	7	1	1	1	1.96542	1.02546	1.04798	0.919119	2.05465	1.79293	2.11385	58.3	7.5	1	1					160	18.4574	5.93506
IPI00012197.1	dCTP pyrophosphatase 1	5.88	1	1	1	2	1.85514	1.00351	1.01239	0.981381	2.04751	1.62178	1.94093	48.81	5.88	1	1	23.16	5.88	1	1	170	18.6694	5.03369
IPI00964927.1	UDP-glucose 6-dehydrogenase isoform 3	17.88	3	4	4	5	1.91756	0.998703	1.00728	0.987131	2.03984	1.91189	1.81027	210.227	14.11	3	3	44.41	8.56	2	2	397	44.3869	7.6792
IPI00643765.3	Uncharacterized protein	9.42	7	1	1	1	2.06854	0.998431	1.00806	0.991503	2.02562	2.02597	2.23099	48.24	9.42	1	1					138	15.5866	5.07178
IPI00894460.1	Uncharacterized protein	20.73	2	1	1	1	1.8426	1.0164	0.969091	1.01527	1.95364	1.88644	1.68719	34.27	20.73	1	1					82	9.16459	4.53857
IPI00003935.6	Histone H2B type 2-E	11.9	18	1	1	1	1.8594	0.933831	1.06607	0.99615	1.93748	1.87581	1.78246	86.75	11.9	1	1					126	13.9116	10.3159
IPI00418262.5	Fructose-bisphosphate aldolase	7.98	8	1	3	4	2.15671	1.02058	1.01646	0.958868	1.93743	2.35958	2.24604	105.454	6.65	2	2	32.0895	2.88	2	2	451	48.3778	8.07471
IPI00916111.3	Malate dehydrogenase, cytoplasmic	13.47	6	4	4	7	1.84817	1.01846	0.986524	0.973377	1.9112	1.77426	1.89974	190.854	13.47	4	4	59.99	11.68	3	3	334	36.403	7.35693
IPI00916955.1	Uncharacterized protein	20.97	12	1	1	2	2.15134	1.0542	0.888955	1.06325	1.89871	2.14429	2.54846	84.1	20.97	1	1	56.31	20.97	1	1	62	6.84901	4.11963
IPI00021828.1	Cystatin-B	24.49	1	2	2	5	2.00933	1.07916	0.904674	1.05777	1.88595	1.83979	2.20964	142.336	24.49	2	3	70.7	24.49	2	2	98	11.1326	7.56201
IPI00883944.1	Gamma-synuclein	20.25	2	1	1	2	1.68018	1.00034	0.982185	1.01788	1.84981	1.51985	1.69984	90.82	20.25	1	1	44.78	20.25	1	1	79	8.31913	4.52588
IPI00953696.1	glutathione reductase, mitochondrial isoform 4 precursor	2.73	5	1	1	1	1.8035	1.00168	1.01897	0.976093	1.84527	1.86846	1.71212	47	2.73	1	1					440	47.2372	8.74854
IPI00301434.4	BolA-like protein 2	12.5	1	1	1	1	1.59852	1.03126	0.994641	0.97152	1.83451	1.39481	1.58291					22.7	12.5	1	1	152	16.9218	8.19189
IPI01013237.1	Uncharacterized protein	4.11	7	1	1	1	1.78263	0.994081	1.01326	0.9904	1.7959	1.86563	1.70576	61.09	4.11	1	1					316	35.3926	7.81104
IPI00843765.1	Isoform 3 of Spectrin alpha chain, brain	0.86	4	1	1	2	1.79558	0.965066	0.991694	1.04474	1.76874	1.97246	1.65406	114.95	0.86	1	1	34.75	0.86	1	1	2452	282.108	5.33838
IPI00982417.1	Uncharacterized protein	2.67	2	1	1	2	1.66476	1.00632	0.985861	1.00753	1.75614	1.62293	1.63853	67.88	2.67	1	1	21.85	2.67	1	1	486	55.5024	6.43018
IPI01015397.2	Uncharacterized protein	23.45	9	2	2	2	1.73871	1.01156	0.990211	0.996921	1.74365	1.67072	1.85899	83.1797	23.45	2	2					145	16.8897	8.52881
IPI00853358.1	MUC1 isoform T9	10	14	1	1	2	1.61339	1.02334	1.01517	0.957357	1.73785	1.58842	1.52093	37.91	10	1	1	21.99	10	1	1	110	12.135	6.01123
IPI00062037.1	Dynein light chain 2, cytoplasmic	7.87	1	1	1	1	1.73016	0.995982	1.0136	0.988012	1.7299	1.73034	1.77394	36.47	7.87	1	1					89	10.3431	7.37158
IPI00744556.1	Putative uncharacterized protein DKFZp779G118 (Fragment)	11.02	5	1	1	1	1.75909	1.04929	0.966845	0.982965	1.72909	1.69022	1.92971	49.92	11.02	1	1					127	14.4655	10.1255
IPI00218829.9	Eukaryotic peptide chain release factor GTP-binding subunit ERF3A	4.81	3	1	1	1	1.64038	0.953898	1.01735	1.0284	1.71874	1.62946	1.5919	54.01	4.81	1	1					499	55.7203	5.61768
IPI00827491.1	Isoform 2 of Ubiquitin-like modifier-activating enzyme 6	2.25	2	1	1	1	1.70252	0.992872	1.01083	0.994345	1.69458	1.78494	1.65241					32.31	2.25	1	1	578	65.715	7.60596
IPI01012504.1	6-phosphogluconate dehydrogenase, decarboxylating	17.23	5	6	6	10	1.55965	0.986737	1.00873	1.00138	1.6897	1.38342	1.55461	320.685	17.23	6	6	54.5	10	4	4	470	51.8393	7.44482
IPI00973785.1	Uncharacterized protein	21.52	6	2	2	4	1.80702	1.02141	0.953981	1.02605	1.68594	1.76544	2.0606	53.2648	21.52	2	2	36.12	21.52	2	2	79	9.39093	5.37646
IPI00426077.4	Isoform 2 of Calcineurin-like phosphoesterase domain-containing protein 1	6.4	2	1	1	1	1.72292	0.975473	0.999498	1.02518	1.67	1.79686	1.74344	54.89	6.4	1	1					172	19.0236	6.52197
IPI00465439.5	Fructose-bisphosphate aldolase A	35.99	7	10	12	23	1.70295	0.981542	1.02149	0.991548	1.66872	1.77246	1.60895	468.633	32.42	10	12	173.336	30.22	10	11	364	39.3953	8.08936
IPI00414315.10	Isoform 1 of Epidermal growth factor receptor kinase substrate 8-like protein 2	3.92	3	2	2	3	1.55067	0.994224	1.01927	0.983478	1.65083	1.45825	1.57352	69.5097	3.92	2	2	25.48	1.12	1	1	715	80.5701	6.84424
IPI00902652.1	cDNA FLJ37148 fis, clone BRACE2025333, highly similar to Homo sapiens Na+/H+ exchange regulatory co-factor (NHERF) mRNA	5.13	2	1	1	2	1.74196	1.02207	0.947752	1.0327	1.63511	1.69552	1.98554	71.38	5.13	1	1	23.2	5.13	1	1	273	29.4191	6.80029
IPI00027933.3	Proteasome subunit beta type-10	7.33	1	1	1	2	1.59781	1.00476	0.962252	1.03508	1.6305	1.45502	1.77439	85.82	7.33	1	1	34.84	7.33	1	1	273	28.9181	7.81104
IPI00982578.1	Uncharacterized protein	20	3	1	2	2	1.63632	1.00571	0.97937	1.01529	1.60523	1.57649	1.79389	71.7897	20	2	2					135	15.3869	8.5874
IPI00017799.5	cDNA FLJ55158, highly similar to Thioredoxin, mitochondrial	7.61	1	1	1	1	1.61644	1.03668	0.951978	1.01261	1.60484	1.53855	1.77046	54.43	7.61	1	1					197	21.8113	8.57275
IPI00979856.1	cDNA FLJ16406 fis, clone UTERU2026142, highly similar to Cysteine and glycine-rich protein 1	20	3	2	2	2	1.71955	0.974745	1.01646	1.00689	1.60263	1.79504	1.82094					68.95	20	2	2	160	16.9291	8.90967
IPI00219446.5	Phosphatidylethanolamine-binding protein 1	43.85	2	6	6	9	1.6639	0.993107	0.994116	1.01104	1.59458	1.76183	1.67445	257.848	39.57	5	5	88.32	21.93	3	4	187	21.0437	7.53271
IPI00419585.9	Peptidyl-prolyl cis-trans isomerase A	49.09	17	8	8	21	1.55297	1.01758	1.00224	0.970986	1.58657	1.57691	1.59142	668.455	44.85	7	15	89.8932	33.94	5	6	165	18.0009	7.81104
IPI00917605.1	Uncharacterized protein	30.69	2	3	3	5	1.68308	1.01397	0.954368	1.03641	1.58644	1.6704	1.8686	159.467	24.75	2	3	49.45	22.77	2	2	101	11.326	9.65674
IPI00007052.6	Mitochondrial fission 1 protein	7.24	1	1	1	2	1.52793	0.966271	1.00964	1.02377	1.5811	1.51166	1.51662	42.34	7.24	1	1	32.76	7.24	1	1	152	16.927	8.79248
IPI00979393.2	Isoform 3 of Calpastatin	15.59	21	5	5	9	1.59892	1.0052	0.988533	1.02236	1.57853	1.43975	1.80265	301.42	12.54	4	5	83.84	13.05	4	4	590	63.6266	4.79248
IPI00921944.1	cDNA FLJ54863, highly similar to CTP synthase 1	8.92	3	2	2	2	1.47528	1.047	0.969953	0.9818	1.57388	1.52689	1.30485	78.84	8.92	2	2					314	35.2312	5.90967
IPI00893737.1	Protein	22	3	1	1	1	1.52123	1.03452	0.954106	1.01256	1.57268	1.33076	1.73098	47.26	22	1	1					50	5.69602	8.73389
IPI00910902.1	cDNA FLJ50573, highly similar to Homo sapiens NAD(P)H dehydrogenase, quinone 1 (NQO1), transcript variant 3, mRNA	4.95	4	1	1	1	1.50046	1.04823	0.893499	1.06457	1.57262	1.51942	1.4191	30.67	4.95	1	1					202	22.7789	8.49951
IPI00027223.2	Isocitrate dehydrogenase [NADP] cytoplasmic	32.13	4	10	11	15	1.51507	0.987217	1.00355	1.00362	1.57253	1.47971	1.49289	339.619	26.81	9	10	93.32	12.8	5	5	414	46.6295	7.00537
IPI00552768.1	Uncharacterized protein	38.82	2	3	3	6	1.57608	1.02151	0.961088	1.01866	1.57085	1.34826	1.90909	115.022	38.82	3	3	60.61	38.82	3	3	85	9.44569	6.03662
IPI00396485.3	Elongation factor 1-alpha 1	35.5	9	5	12	21	1.43014	1.00478	1.02218	0.968366	1.56815	1.45854	1.35429	374.611	28.57	8	10	142.48	29.44	11	11	462	50.1091	9.01221
IPI00790059.2	cDNA FLJ54883, highly similar to Unc-13 homolog D	1.91	3	1	1	2	1.36159	0.949536	1.04836	0.998983	1.557	1.25125	1.27632	64.31	1.91	1	1	32.76	1.91	1	1	944	106.439	6.87354
IPI00985249.1	Uncharacterized protein	42.86	23	2	2	2	1.49959	0.994759	1.01232	0.990114	1.53604	1.51152	1.47333	92.6259	42.86	2	2					70	7.28073	7.95752
IPI00908647.1	cDNA FLJ59942, highly similar to Prostaglandin E synthase 3	35.97	6	4	4	5	1.46534	1.0289	0.989882	0.983849	1.52763	1.37255	1.53478	153.284	35.97	4	4	41.92	12.23	1	1	139	16.4656	4.80518
IPI00910350.1	cDNA FLJ52068, highly similar to Microtubule-associated protein RP/EB family member 1	3.36	2	1	1	1	1.56389	0.999168	0.986078	1.01485	1.51786	1.59535	1.62465	36.52	3.36	1	1					238	26.5656	5.2876
IPI00411704.9	Isoform 1 of Eukaryotic translation initiation factor 5A-1	18.18	7	3	3	7	1.54984	0.996804	0.994894	1.01183	1.51476	1.46516	1.71428	119.093	12.99	2	3	91.19	18.18	3	4	154	16.8214	5.23682
IPI00219953.5	UMP-CMP kinase isoform a	14.47	5	2	2	2	1.49302	1.01025	1.00527	0.982032	1.50549	1.39774	1.63176	92.1295	14.47	2	2					228	25.8383	7.97217
IPI00794609.1	Cysteine synthase	3.95	4	1	1	1	1.45236	0.993688	0.99864	1.00686	1.50533	1.46864	1.3985	32.8	3.95	1	1					177	19.0748	8.74854
IPI00015018.1	Inorganic pyrophosphatase	13.84	4	2	3	5	1.49951	0.998498	1.02383	0.973877	1.50189	1.46601	1.5745	169.509	10.73	2	2	49.47	13.84	3	3	289	32.6392	5.85889
IPI00398922.4	Protein phosphatase 1 regulatory subunit 14B	16.58	5	2	2	5	1.53521	1.03248	0.9673	1.00409	1.49822	1.39878	1.79433	144.869	16.58	2	3	34.37	16.58	2	2	199	20.9517	5.22412
IPI00220637.5	Seryl-tRNA synthetase, cytoplasmic	4.09	2	2	2	2	1.41532	1.00117	1.003	0.994028	1.48464	1.48275	1.2698	62.7797	4.09	2	2					514	58.7401	6.43018
IPI00909975.1	cDNA FLJ59174, highly similar to Ubiquitin-conjugating enzyme E2 L3	52.46	3	4	4	8	1.5891	1.01555	0.992219	0.989905	1.48444	1.61486	1.72979	147.059	52.46	4	4	69.4	52.46	4	4	122	14.1123	8.92432
IPI00978796.1	17 kDa protein	62.42	10	8	8	26	1.44856	1.01532	0.982692	0.997049	1.47644	1.38198	1.51444	546.101	57.05	7	13	276.85	62.42	7	13	149	16.8008	8.35303
IPI00984835.1	16 kDa protein	10.19	4	1	1	2	1.41778	1.01649	0.995748	0.98592	1.47255	1.41084	1.38987	42.52	10.19	1	1	31.65	10.19	1	1	157	16.4339	5.0083
IPI00221362.3	Isoform 3 of Apoptosis-associated speck-like protein containing a CARD	10.37	3	1	1	3	1.33497	1.00332	0.989795	1.00995	1.46689	1.25441	1.28984	88.11	10.37	1	1	37.36	10.37	1	2	135	15.0208	7.44482
IPI00815656.1	Parathymosin (Fragment)	17.46	3	1	1	2	1.65842	0.99702	0.884242	1.12888	1.4649	1.57801	2.05718	60.7	17.46	1	1	25.7	17.46	1	1	63	7.44688	9.5249
IPI00903145.1	Radixin	11.15	8	4	6	8	1.40216	1.00083	1.00604	1.00025	1.46385	1.34466	1.42204	259.407	11.15	6	6	40.32	2.74	2	2	583	68.5214	6.3667
IPI00295386.7	Carbonyl reductase [NADPH] 1	5.42	1	1	1	1	1.36465	1.004	1.07751	0.909407	1.45746	1.35317	1.29083					28.21	5.42	1	1	277	30.3559	8.32373
IPI00926178.1	Uncharacterized protein	32.69	2	1	1	2	1.54444	0.993721	0.966935	1.04162	1.45515	1.59056	1.64349	85.02	32.69	1	1	29.96	32.69	1	1	52	5.70082	4.77979
IPI00025285.3	V-type proton ATPase subunit G 1	19.49	1	1	1	1	1.26	1.00121	0.996085	1.00171	1.45268	1.2572	1.04057					33.32	19.49	1	1	118	13.7491	8.79248
IPI00028091.3	Actin-related protein 3	11.24	11	3	3	5	1.40922	1.00082	1.01443	1.0286	1.45143	1.44075	1.29981	148.649	11.24	3	3	57.92	7.89	2	2	418	47.341	5.88428
IPI00479186.7	Isoform M2 of Pyruvate kinase isozymes M1/M2	62.15	11	28	28	88	1.37627	1.00514	1.00376	0.99456	1.4337	1.40335	1.4455	2478.36	53.3	23	49	608.79	54.43	23	39	531	57.9	7.84033
IPI00908696.2	Uncharacterized protein	11.45	2	1	1	1	1.372	1.03341	0.944165	1.02464	1.43334	1.43804	1.24253					29.14	11.45	1	1	166	19.2501	9.77393
IPI00028004.2	Proteasome subunit beta type-3	8.78	1	1	1	4	1.28726	1.00422	0.985557	1.00791	1.42448	1.21465	1.22737	139.88	8.78	1	2	45.39	8.78	1	2	205	22.9335	6.55127
IPI00797270.4	Isoform 1 of Triosephosphate isomerase	53.82	4	10	10	23	1.42305	1.02394	0.984485	0.994363	1.41823	1.38782	1.40002	718.352	53.82	10	12	179.52	45.78	9	11	249	26.6527	6.90283
IPI00644653.1	cDNA FLJ56337, highly similar to High mobility group protein B1	11.39	6	1	1	1	1.48928	1.0675	0.940522	0.992598	1.41472	1.37399	1.77034	38.89	11.39	1	1					158	18.2993	9.70068
IPI00946557.1	Uncharacterized protein	17.57	3	1	1	2	1.322	0.996559	0.998338	1.00415	1.41346	1.38052	1.16089	74.62	17.57	1	1	23.57	17.57	1	1	74	8.3063	6.26514
IPI00641992.5	Uncharacterized protein	2.53	2	1	1	2	1.42837	0.98047	1.03481	0.98114	1.40852	1.59353	1.28306	38.07	2.53	1	1	20.84	2.53	1	1	435	47.8806	5.90967
IPI01021659.1	23 kDa protein	29.29	19	5	5	11	1.42876	1.02028	0.981512	1.00308	1.40225	1.36027	1.48987	302.614	29.29	5	8	89.51	23.23	3	3	198	23.4028	4.80518
IPI00375513.3	Isoform Soluble of Catechol O-methyltransferase	38.01	6	5	5	8	1.55097	0.990695	1.02343	0.963646	1.39966	1.49788	1.64197	202.072	38.01	5	5	54.5	17.19	2	3	221	24.4334	5.32568
IPI00294398.2	Isoform 1 of Hydroxyacyl-coenzyme A dehydrogenase, mitochondrial	7.96	3	2	2	2	1.26892	0.997384	0.985777	1.01528	1.37515	1.17654	1.25875	35.02	3.5	1	1	21.08	4.46	1	1	314	34.2719	8.85107
IPI00982572.1	Protein	4.52	6	1	1	2	1.32516	0.984788	1.02569	0.986583	1.37484	1.27166	1.36014	34.52	4.52	1	1	20.01	4.52	1	1	221	25.0698	5.32568
IPI00465436.4	Catalase	3.61	1	1	1	1	1.34651	1.02761	1.00431	0.964767	1.37404	1.37008	1.31447	46.73	3.61	1	1					527	59.7188	7.38623
IPI00375426.8	Uncharacterized protein	4.02	2	1	1	2	1.43903	1.00029	1.00005	0.998328	1.37351	1.55951	1.41054	76.17	4.02	1	1	39.27	4.02	1	1	323	36.2455	8.104
IPI00975889.1	Conserved hypothetical protein	25	3	1	1	2	1.48777	0.983996	0.966562	1.05231	1.36817	1.51626	1.64763	81.57	25	1	1	33.86	25	1	1	84	9.17671	8.70459
IPI00925799.1	Uncharacterized protein	72.92	2	2	2	8	1.27546	0.991747	0.98904	1.0371	1.36271	1.24756	1.1305	211.219	72.92	2	3	90.58	72.92	2	5	48	5.00747	4.61475
IPI00219018.7	Glyceraldehyde-3-phosphate dehydrogenase	59.7	5	16	16	38	1.38744	0.995074	1.00016	0.989955	1.36117	1.40023	1.31091	957.965	52.54	12	19	381.055	53.43	14	19	335	36.0304	8.45557
IPI00844040.2	cDNA FLJ59759, highly similar to Protein SET	31.95	6	5	5	8	1.36044	1.01307	0.966616	1.03403	1.35896	1.2717	1.5258	327.725	31.95	5	6	69.02	10.9	2	2	266	31.1053	4.23389
IPI00909014.1	cDNA FLJ60715, highly similar to Pyruvate carboxylase, mitochondrial	3.02	2	1	1	2	1.28232	1.01763	1.01426	0.964407	1.35872	1.3089	1.18025	30.77	3.02	1	1	35.71	3.02	1	1	529	57.8893	9.0415
IPI00216691.5	Profilin-1	54.29	1	7	7	13	1.32844	0.993774	1.02394	0.974293	1.35298	1.25371	1.35142	415.434	47.14	6	8	119.38	42.86	5	5	140	15.0446	8.26514
IPI00298547.3	Protein DJ-1	23.81	1	4	4	7	1.3888	1.01902	0.983578	0.99029	1.34549	1.33582	1.54747	139.659	23.81	4	4	53.47	16.4	3	3	189	19.8785	6.78564
IPI00973884.1	Uncharacterized protein	14.29	3	1	1	1	1.3586	0.982639	0.999953	1.0171	1.3435	1.38358	1.38142	95.53	14.29	1	1					91	10.2641	4.37354
IPI00965503.1	Protein	14.46	10	1	1	1	1.26646	0.975395	1.02026	1.00248	1.34318	1.2793	1.18085	58.69	14.46	1	1					83	8.75522	4.42432
IPI01011912.1	Phosphoglycerate kinase	52.19	5	17	17	31	1.34016	0.985369	1.01294	0.997765	1.34067	1.29413	1.35605	812.024	43.96	14	19	156.489	32.39	10	12	389	41.4024	7.32764
IPI00026781.3	Fatty acid synthase	14.02	2	25	25	52	1.32355	0.987838	1.01108	1.0015	1.33948	1.415	1.26633	1227.67	13.14	23	30	447.198	10.27	18	22	2511	273.254	6.44287
IPI00784697.5	Uncharacterized protein	3.28	2	2	2	2	1.24969	0.969242	1.04847	0.977593	1.33814	1.21108	1.20962	57.91	1.64	1	1	28.02	1.64	1	1	916	99.603	7.81104
IPI00956389.1	cDNA FLJ53282, highly similar to Dipeptidyl-peptidase 3	7.56	13	3	3	5	1.28545	1.03536	0.997581	0.984339	1.32971	1.36758	1.15614	189.544	7.56	3	3	39.17	4.25	2	2	635	71.034	5.17334
IPI00217966.9	Isoform 1 of L-lactate dehydrogenase A chain	13.25	13	4	4	9	1.27058	0.990972	1.01262	0.994384	1.32402	1.26666	1.2369	247.624	10.84	3	4	87.04	13.25	4	5	332	36.6654	8.26514
IPI01011075.1	Superoxide dismutase	8.64	4	1	1	1	1.37946	0.982689	1.02626	0.988182	1.32392	1.50843	1.32559	56.98	8.64	1	1					162	18.2503	8.41162
IPI00479145.3	Keratin, type I cytoskeletal 19	17.5	12	5	6	9	1.31935	1.03229	0.975668	0.996926	1.32366	1.35457	1.41501	200.105	17.5	6	6	78.96	10	3	3	400	44.0791	5.13525
IPI00908410.1	cDNA FLJ56566, highly similar to Small glutamine-rich tetratricopeptiderepeat-containing protein A	4.81	2	1	1	1	1.19909	1.07839	0.920798	1.00272	1.32117	1.11733	1.17073					23.31	4.81	1	1	291	31.4095	5.36377
IPI00016610.2	Poly(rC)-binding protein 1	23.03	14	4	6	12	1.34818	0.999433	1.02133	0.972177	1.32101	1.48787	1.20153	304.228	23.03	6	8	76.32	20.79	4	4	356	37.4739	7.09326
IPI00011229.1	Cathepsin D	23.79	6	7	7	13	1.24204	0.996738	1.02054	0.983065	1.31385	1.22755	1.22138	352.382	23.79	7	7	121.29	11.89	4	6	412	44.5236	6.53662
IPI00218070.1	Isoform GRB3-3 of Growth factor receptor-bound protein 2	5.68	2	1	1	2	1.48392	1.01363	0.986145	0.999482	1.3138	1.60136	1.59866	49.35	5.68	1	1	30.34	5.68	1	1	176	20.544	5.84619
IPI00645307.2	Isoform 1 of Isopentenyl-diphosphate Delta-isomerase 1	8.81	2	1	1	1	1.29328	1.07289	0.939715	0.987777	1.3075	1.29043	1.31072	89.12	8.81	1	1					227	26.3025	6.34131
IPI00218482.2	Isoform Short of ES1 protein homolog, mitochondrial	15.19	5	2	2	3	1.28743	1.00107	0.975324	1.02434	1.30629	1.23721	1.34832	87.1597	15.19	2	2	35.32	10.55	1	1	237	24.742	8.1333
IPI00011416.2	Delta(3,5)-Delta(2,4)-dienoyl-CoA isomerase, mitochondrial	7.62	1	2	2	2	1.3702	1.00779	0.980123	1.01204	1.30376	1.32271	1.54195	75.9397	7.62	2	2					328	35.7934	8.00146
IPI01014727.1	cDNA FLJ51983, highly similar to Phosphoglycerate mutase 1	25.52	8	4	4	11	1.29365	0.996296	0.994619	1.00281	1.30264	1.39484	1.18724	331.941	25.52	4	7	82.71	16.74	3	4	239	27.0799	8.23584
IPI00513881.1	Uncharacterized protein	11.11	3	1	1	1	1.17006	0.98697	0.996816	1.01596	1.3024	1.09561	1.11821	35.25	11.11	1	1					162	17.505	8.11865
IPI00965965.1	Uncharacterized protein	11.24	9	1	1	1	1.33316	1.00554	0.966075	1.03006	1.29848	1.40836	1.31812	36.46	11.24	1	1					89	10.1481	5.47803
IPI00014808.1	Platelet-activating factor acetylhydrolase IB subunit gamma	3.9	1	1	1	2	1.23043	0.984353	1.00332	1.01159	1.29635	1.15599	1.26788	39.23	3.9	1	1	31	3.9	1	1	231	25.7182	6.84424
IPI01026156.1	Protein	24.44	5	1	1	2	1.2411	1.05532	0.9476	0.99771	1.29195	1.1652	1.30059	69.71	24.44	1	1	39.5	24.44	1	1	90	10.135	7.03467
IPI00028109.1	Protein dpy-30 homolog	16.16	1	1	1	2	1.24891	1.02972	0.919271	1.05564	1.28419	1.23072	1.25489	76.6397	16.16	1	2					99	11.2428	4.88135
IPI00908881.3	Glucose-6-phosphate isomerase	17.7	3	5	5	8	1.2592	0.971284	1.0277	0.993283	1.28186	1.14669	1.2946	289.4	17.7	5	5	90.1699	12.62	3	3	531	59.9526	8.646
IPI00010896.3	Chloride intracellular channel protein 1	29.05	1	6	6	16	1.22798	0.976326	1.0067	1.01195	1.28147	1.22876	1.26151	451.078	25.31	5	7	155.37	28.63	5	9	241	26.9057	5.17334
IPI00147874.1	Sialic acid synthase	7.8	1	2	2	2	1.32033	1.03189	0.988065	0.977995	1.28037	1.37598	1.33223	101.91	7.8	2	2					359	40.2815	6.7417
IPI00218493.7	Hypoxanthine-guanine phosphoribosyltransferase	17.89	2	3	3	3	1.17387	0.996327	0.990135	1.04202	1.27885	1.04815	1.25142	121.969	17.89	3	3					218	24.5636	6.68311
IPI00981623.1	Uncharacterized protein	14.29	5	1	1	2	1.21588	0.987311	0.993095	1.01969	1.27506	1.26809	1.10271	40.71	14.29	1	1	33.19	14.29	1	1	98	10.5944	8.90967
IPI00377066.1	ras suppressor protein 1 isoform 2	11.61	3	1	1	1	1.21135	0.941919	0.9895	1.07162	1.26952	1.27948	1.07938	56.35	11.61	1	1					224	25.5296	8.71924
IPI00472003.1	Isoform 4 of BH3-interacting domain death agonist	15.15	3	1	1	3	1.26225	1.02487	0.976124	0.998378	1.26878	1.30139	1.23339	83.76	15.15	1	1	75.03	15.15	1	2	99	11.256	9.68604
IPI00216770.1	Isoform 2 of 26S protease regulatory subunit 6B	7.75	2	1	2	6	1.13697	1.00991	1.01443	0.972383	1.26833	1.15897	0.964342	132.48	7.75	2	2	80.7066	7.75	2	4	387	43.4805	5.26221
IPI00550069.3	Ribonuclease inhibitor	9.76	10	3	3	5	1.25211	0.999507	1.00244	0.996537	1.26766	1.25156	1.26383	107.913	9.76	3	3	41.06	6.51	2	2	461	49.9411	4.81787
IPI00018873.1	Nicotinamide phosphoribosyltransferase	17.72	4	6	6	10	1.22003	1.00344	0.985701	0.999082	1.2672	1.27112	1.16885	305.075	15.68	5	5	96.91	13.03	4	5	491	55.4866	7.15186
IPI00551062.2	Isoform 1 of Protein canopy homolog 3	3.6	1	1	1	1	1.28113	1.02244	0.990028	0.985912	1.26634	1.22103	1.40857	53.47	3.6	1	1					278	30.7287	5.49072
IPI00023728.1	Gamma-glutamyl hydrolase	10.38	1	3	3	4	1.25546	0.98989	1.00841	1.01042	1.2618	1.2632	1.26902	72.6497	6.6	2	2	28.81	6.92	2	2	318	35.9412	7.10791
IPI00106668.5	perilipin-3 isoform 3	3.55	3	1	1	2	1.17377	1.00251	0.999635	0.996382	1.25616	1.09015	1.1973	192.042	3.55	1	2					422	45.7752	5.42725
IPI01021266.1	Uncharacterized protein	7.69	6	1	1	1	1.19182	1.01253	0.996431	0.989364	1.25181	1.17854	1.15926	43.1	7.69	1	1					156	16.9365	6.27783
IPI00982588.1	Protein	12.33	4	1	1	2	1.30939	1.01558	0.971996	1.01296	1.24659	1.26139	1.48578	36.93	12.33	1	1	25.31	12.33	1	1	73	8.61033	5.03369
IPI00909577.1	cDNA FLJ52894, highly similar to Isocitrate dehydrogenase	5.44	4	2	2	2	1.32876	1.00796	1.00696	0.982366	1.24447	1.55827	1.16066	53.6797	5.44	2	2					331	35.764	6.23975
IPI00853207.1	Uncharacterized protein	30.23	11	2	2	3	1.22008	0.982154	1.00878	1.00566	1.24293	1.26055	1.16944	96.96	22.48	1	1	71.29	30.23	2	2	129	14.4214	5.96045
IPI00016179.1	Protein S100-A13	30.61	1	3	3	5	1.28358	1.04087	0.945336	1.02439	1.2409	1.19188	1.50896	76.2695	23.47	2	2	62.7666	30.61	3	3	98	11.4641	6.16357
IPI00940673.2	cDNA FLJ36348 fis, clone THYMU2007025, highly similar to TRANSKETOLASE	25.19	4	10	10	26	1.24791	1.01335	0.965868	1.0143	1.23826	1.12221	1.34771	605.393	18.89	8	11	301.02	25	9	15	540	58.9443	7.66455
IPI00004358.4	Glycogen phosphorylase, brain form	6.76	4	2	4	6	1.32704	0.957426	1.01663	1.01725	1.2375	1.41646	1.17593	266.003	6.76	4	5	26.88	1.9	1	1	843	96.6345	6.85889
IPI00909247.1	cDNA FLJ51655, highly similar to Actin-like protein 2	3.93	4	1	1	2	1.24569	1.00543	1.0281	0.962115	1.2354	1.25073	1.28441	49.41	3.93	1	1	29.66	3.93	1	1	305	34.4859	5.71924
IPI00479108.1	Isoform 2 of Carnitine O-palmitoyltransferase 1, liver isoform	1.98	2	1	1	1	1.20085	0.99829	0.986771	1.01502	1.23373	1.20977	1.17647	36.31	1.98	1	1					756	86.1836	8.44092
IPI00008552.6	Glutaredoxin-3	3.28	1	1	1	2	1.25795	0.98554	1.00508	1.0084	1.23093	1.3729	1.18094	49.74	3.28	1	1	26.18	3.28	1	1	335	37.4082	5.38916
IPI00947393.1	Uncharacterized protein	30.95	10	1	1	1	1.21937	1.04849	1.00471	0.942253	1.22982	1.18437	1.28032	52.14	30.95	1	1					42	4.86652	7.41553
IPI00894104.2	cDNA FLJ39381 fis, clone PERIC2000422, highly similar to HEAT repeat-containing protein 2	4.66	5	2	2	2	1.17337	1.0146	0.977942	1.0068	1.22976	1.2324	1.05416	66.92	2.83	1	1	22.51	1.83	1	1	601	66.4796	5.84619
IPI01009760.1	Uncharacterized protein	11.54	6	1	1	2	1.16273	0.963844	1.04827	0.983944	1.22957	1.13682	1.13629	93.18	11.54	1	1	42.9	11.54	1	1	156	18.1412	5.09717
IPI00020956.1	Hepatoma-derived growth factor	22.08	5	6	6	7	1.28564	1.00567	0.979154	1.01562	1.22938	1.30462	1.36407	167.988	18.75	5	5	32.25	7.08	2	2	240	26.7719	4.729
IPI00014575.1	Cell division control protein 6 homolog	2.5	1	1	1	2	1.2245	0.971005	1.01097	1.01687	1.22767	1.30107	1.15487	55.4295	2.5	1	2					560	62.6805	9.5835
IPI00013894.1	Stress-induced-phosphoprotein 1	19.89	6	9	9	13	1.29084	1.00877	0.983224	1.00984	1.22516	1.30995	1.36658	296.082	13.26	5	5	96.45	16.76	8	8	543	62.5994	6.80029
IPI00553153.2	Isoform 1 of ATPase inhibitor, mitochondrial	6.6	2	1	1	1	1.27841	1.03136	0.974124	0.993934	1.2245	1.16325	1.52668					26.58	6.6	1	1	106	12.2413	9.34912
IPI01015565.1	Uncharacterized protein	41.61	22	3	3	7	1.21887	1.00628	0.956616	1.02303	1.22313	1.08446	1.39237	142.199	33.56	2	3	72.02	41.61	3	4	149	16.8311	6.58057
IPI00007752.1	Tubulin beta-2C chain	57.75	21	4	16	37	1.17923	1.01757	1.01259	0.96481	1.22227	1.17621	1.08869	849.109	53.48	14	18	352.233	51.91	15	19	445	49.799	4.89404
IPI00479997.4	Isoform 1 of Stathmin	30.87	9	4	4	6	1.28264	1.02396	0.961803	1.03318	1.22173	1.23107	1.4217	135.871	30.87	4	4	46.57	14.09	2	2	149	17.292	5.97314
IPI00514561.1	cDNA FLJ54552, highly similar to Heterogeneous nuclear ribonucleoprotein K	12.62	7	3	3	8	1.13657	0.995447	1.00355	0.999607	1.22054	1.10022	1.06145	197.47	7.24	2	3	101.81	12.62	3	5	428	47.5276	5.63037
IPI01021398.1	Uncharacterized protein	51.72	5	3	3	3	1.22871	0.985323	1.00997	1.00327	1.21969	1.20163	1.28055	178.266	51.72	3	3					87	9.73792	7.88428
IPI00005585.5	Tax1-binding protein 3	13.71	1	1	1	2	1.19001	0.999722	0.976264	1.02503	1.21915	1.08241	1.31677	103.47	13.71	1	1	45.95	13.71	1	1	124	13.7261	8.48486
IPI00795292.1	Isoform 3 of Nucleoside diphosphate kinase B	29.21	9	5	5	10	1.24624	0.995693	0.99192	1.00468	1.21886	1.24057	1.38086	242.465	23.22	4	5	104.51	22.47	4	5	267	30.1176	8.92432
IPI01015267.1	Uncharacterized protein	3.98	2	1	1	1	1.12764	0.977347	0.99854	1.02425	1.21164	1.08249	1.10177					42.56	3.98	1	1	452	50.7114	6.1001
IPI00788942.1	Isoform 2 of RuvB-like 1	6.99	5	2	2	3	1.16949	0.990508	1.03562	0.969046	1.2091	1.25398	1.03735	82.5297	6.99	2	2	32.23	2.85	1	1	386	42.1	6.37939
IPI00027442.4	Alanyl-tRNA synthetase, cytoplasmic	8.47	2	5	5	11	1.2129	1.01237	1.00384	0.993519	1.20747	1.15173	1.0811	480.466	8.47	5	7	89.56	6.51	4	4	968	106.743	5.52881
IPI01012928.1	cDNA FLJ52579, highly similar to Creatine kinase, ubiquitous mitochondrial	20.24	6	1	1	2	1.16766	0.999989	1.01806	0.97889	1.20447	1.1578	1.16084	86.29	20.24	1	1	33.5	20.24	1	1	168	19.2758	8.01611
IPI00056414.1	Protein MAL2	6.25	1	1	1	1	1.16815	1.01429	0.979436	1.00615	1.20413	1.14639	1.17739	34.77	6.25	1	1					176	19.1127	6.23975
IPI00465248.5	Isoform alpha-enolase of Alpha-enolase	33.18	16	13	13	24	1.20908	0.989783	1.01282	0.999923	1.2037	1.18717	1.20428	578.472	30.88	12	15	148.895	23.5	8	9	434	47.1393	7.38623
IPI00218342.11	C-1-tetrahydrofolate synthase, cytoplasmic	1.51	2	1	1	1	1.18092	0.982191	1.01492	1.00115	1.20273	1.25118	1.09355	72.96	1.51	1	1					991	107.367	8.27979
IPI00430813.3	Isoform 2 of Cellular nucleic acid-binding protein	8.82	6	1	1	1	1.13298	1.00529	0.892941	1.11059	1.20259	1.01332	1.21994	46.95	8.82	1	1					170	18.7292	7.7085
IPI00793299.2	large proline-rich protein BAG6 isoform c	4.43	13	3	3	3	1.14796	1.01078	0.995063	0.984552	1.2006	1.15346	1.10044					79.5099	4.43	3	3	903	96.7389	6.21436
IPI00031091.3	EF-hand domain-containing protein D1	9.62	5	2	2	3	1.17593	1.00385	1.00055	0.994378	1.19556	1.07224	1.23906	108.166	9.62	2	3					239	26.9108	5.38916
IPI00075248.11	Calmodulin	33.56	8	3	3	6	1.25097	1.04882	0.870484	1.07939	1.19402	1.18697	1.47638	118.163	33.56	3	3	94.47	26.17	2	3	149	16.8268	4.22119
IPI00793676.2	Protein	10.87	4	1	1	2	1.07556	1.06053	0.927168	1.01462	1.1907	1.03876	0.996722	46.39	10.87	1	1	43.04	10.87	1	1	138	15.9571	6.13818
IPI00026546.1	Platelet-activating factor acetylhydrolase IB subunit beta	14.41	5	2	2	3	1.16453	0.983903	0.995816	1.02011	1.189	1.14377	1.18116	143.78	14.41	2	2	27.71	3.93	1	1	229	25.5531	5.92236
IPI00917783.1	22 kDa protein	5.85	3	1	1	1	1.19806	0.981519	1.04468	0.969204	1.18751	1.1907	1.2515	51.95	5.85	1	1					188	21.5938	5.57959
IPI00384624.1	GARS-AIRS-GART (Fragment)	12.87	3	1	1	2	1.10979	1.01364	1.00752	0.976015	1.18191	1.0972	1.05828	67.29	12.87	1	1	20.66	12.87	1	1	101	10.7258	9.93506
IPI01025847.1	Similar to Proteasome subunit alpha type-6	18.69	6	2	2	2	1.20007	0.99506	1.00521	0.997909	1.18163	1.13627	1.33453	69.4497	18.69	2	2					107	11.563	9.1001
IPI00026328.3	Thioredoxin domain-containing protein 12	8.72	1	1	1	2	1.14882	0.990059	0.954084	1.05959	1.18061	1.18114	1.09517	47.3	8.72	1	1	37.32	8.72	1	1	172	19.1936	5.40186
IPI00103884.3	Ovarian cancer-associated gene 2 protein	6.61	2	1	1	2	1.19402	1.00917	0.989065	1.00099	1.18056	1.26934	1.14728	81.36	6.61	1	1	27.42	6.61	1	1	227	24.4025	6.88818
IPI00479722.2	Proteasome activator complex subunit 1	22.49	2	5	5	8	1.1462	0.984462	1.01157	1.00155	1.17673	1.06955	1.26297	187.233	22.49	5	5	53.55	13.65	3	3	249	28.705	6.02393
IPI00965736.1	Uncharacterized protein	1.38	2	1	1	1	1.04642	1.03667	0.92237	1.04511	1.17496	1.06951	0.873859					31.29	1.38	1	1	1232	134.379	5.79541
IPI00879437.1	Protein	19.35	1	1	6	15	1.47531	0.967377	1.00862	1.02373	1.17276	1.98182	1.27589	211.315	15.77	5	8	74.96	19.35	6	7	279	32.1264	8.51416
IPI00983652.2	cDNA FLJ61021, highly similar to Far upstream element-binding protein 1	1.27	5	1	1	1	1.08729	1.01108	0.993635	0.993963	1.17274	0.978455	1.13855	31.83	1.27	1	1					629	66.1908	7.56201
IPI01012535.1	16 kDa protein	18.24	2	1	1	1	1.1167	0.964016	0.970221	1.06942	1.17189	1.22013	0.941904	134.86	18.24	1	1					148	16.4351	4.60205
IPI00927053.2	26S protease regulatory subunit 7 2	13.48	2	1	1	2	1.07975	0.979949	1.08591	0.925619	1.17161	1.09304	0.968824	119.05	13.48	1	1	31.35	13.48	1	1	141	15.8121	4.77979
IPI00472911.2	casein kinase II subunit alpha isoform b	7.45	5	1	1	1	1.09099	0.945942	1.05099	0.999888	1.17072	1.0828	1.0234	43.94	7.45	1	1					255	29.1623	6.7124
IPI00554788.5	Keratin, type I cytoskeletal 18	39.3	2	10	11	23	1.11815	0.992291	1.00458	0.993678	1.17067	1.15563	1.0762	689.796	39.3	11	13	293.089	35.58	9	10	430	48.0285	5.45264
IPI00013122.1	Hsp90 co-chaperone Cdc37	11.38	1	3	3	7	1.10638	1.01801	1.0171	0.964774	1.17033	1.12346	1.11318	212.358	11.38	3	4	60.44	11.38	3	3	378	44.44	5.24951
IPI00640741.1	19 kDa protein	50.29	3	6	9	16	1.14527	1.00366	1.00611	0.987965	1.16864	1.05812	1.17964	316.033	43.27	8	9	102.91	35.67	6	7	171	18.9637	6.91748
IPI00028006.1	Proteasome subunit beta type-2	10.45	4	2	2	3	1.13135	1.00238	0.963512	1.03605	1.1686	1.05346	1.20235	65.61	4.98	1	1	36.7	10.45	2	2	201	22.8217	7.02002
IPI00924819.3	Protein	21.13	3	1	1	1	1.19278	0.978663	1.02743	0.991153	1.16613	1.20257	1.24579	69.76	21.13	1	1					71	7.84803	7.85498
IPI00456969.1	Cytoplasmic dynein 1 heavy chain 1	1.12	1	3	3	3	1.17099	0.997021	1.02157	0.978165	1.16558	1.17828	1.04375	32.27	0.28	1	1	46.61	0.84	2	2	4646	532.072	6.40479
IPI00647678.2	cDNA FLJ52703, highly similar to Asparaginyl-tRNA synthetase, cytoplasmic	4.68	2	1	1	1	1.25624	0.977707	1.01838	1.0021	1.1632	1.39093	1.24165	48.78	4.68	1	1					299	34.899	5.021
IPI00984941.1	Uncharacterized protein	7.91	5	1	1	2	1.09673	1.01059	0.987919	1.00075	1.16062	1.01906	1.13755	47.27	7.91	1	1	21.88	7.91	1	1	139	15.0988	7.21045
IPI00336094.5	Isoform 2 of 3-hydroxyacyl-CoA dehydrogenase type-2	18.25	3	3	3	5	1.08223	0.989937	1.04387	0.967153	1.16054	0.970155	1.14688	159.192	18.25	3	3	41.8	12.7	2	2	252	25.9676	7.21045
IPI00975879.1	Uncharacterized protein	4.01	4	1	1	1	1.15611	1.01179	0.987503	0.999937	1.15775	1.12951	1.21654	32.51	4.01	1	1					274	30.2019	5.09717
IPI00927442.1	Uncharacterized protein	31.67	7	1	1	1	1.14514	1.00878	0.984787	1.00611	1.15325	1.12459	1.18915	39.31	31.67	1	1					60	6.32509	5.0083
IPI00007074.5	Tyrosyl-tRNA synthetase, cytoplasmic	1.7	1	1	1	2	1.09384	0.980486	1.00946	1.00894	1.15159	1.08269	1.05909	43.71	1.7	1	1	23.31	1.7	1	1	528	59.1061	7.04932
IPI00218693.8	Adenine phosphoribosyltransferase	23.89	2	2	2	7	1.13307	0.996811	0.959551	1.0613	1.15001	1.28905	1.12549	225.573	23.89	2	3	65.87	23.89	2	4	180	19.5954	6.02393
IPI00001159.11	Translational activator GCN1	0.52	1	1	1	1	1.03211	1.01105	1.03531	0.948258	1.14729	0.987914	0.961434	61.74	0.52	1	1					2671	292.572	7.47412
IPI00335069.2	26S proteasome non-ATPase regulatory subunit 12 isoform 2	2.75	2	1	1	1	1.08826	1.0015	0.999843	0.997283	1.14571	0.992427	1.16022	42.82	2.75	1	1					436	50.5463	7.88428
IPI00401264.5	Endoplasmic reticulum resident protein 44	3.45	1	1	1	2	1.10927	0.963912	1.03143	1.00236	1.14365	1.14263	1.04987	35.63	3.45	1	1	26.16	3.45	1	1	406	46.9414	5.26221
IPI00910634.1	cDNA FLJ61403, highly similar to Nuclear ubiquitous casein andcyclin-dependent kinases substrate	4.73	2	1	1	1	1.1654	1.02659	0.910523	1.06877	1.14282	1.02831	1.39697					21.55	4.73	1	1	148	17.1432	6.03662
IPI00289800.7	Isoform Short of Glucose-6-phosphate 1-dehydrogenase	32.04	6	12	12	24	1.18973	0.995449	1.0017	1.00544	1.14122	1.22917	1.13757	487.558	26.02	10	12	139.29	23.88	9	12	515	59.219	6.84424
IPI00003815.3	Rho GDP-dissociation inhibitor 1	7.35	1	1	1	2	1.20657	0.995735	1.00374	0.9991	1.14068	1.32442	1.17601	75.35	7.35	1	1	22.51	7.35	1	1	204	23.1927	5.10986
IPI00024911.1	Endoplasmic reticulum resident protein 29	18.01	4	4	4	8	1.19888	1.02395	0.972802	1.00245	1.13902	1.19094	1.28921	174.534	18.01	4	4	71.59	18.01	4	4	261	28.9752	7.31299
IPI00012837.1	Kinesin-1 heavy chain	3.95	1	3	3	4	1.13734	1.00178	1.00271	0.973984	1.13545	1.14265	1.13289	169.069	3.95	3	3	25.06	1.66	1	1	963	109.617	6.50732
IPI00000816.1	Isoform 1 of 14-3-3 protein epsilon	38.82	9	6	8	19	1.1838	0.989522	1.01902	0.993487	1.13489	1.22125	1.25745	526.752	38.82	8	12	185.07	18.82	4	7	255	29.1554	4.7417
IPI00221222.7	Activated RNA polymerase II transcriptional coactivator p15	31.5	3	5	5	8	1.17497	1.0151	0.969019	1.01018	1.13236	1.17908	1.19632	216.71	26.77	4	5	59.85	14.96	2	3	127	14.3864	9.59814
IPI00916802.1	Uncharacterized protein	19.94	5	6	6	9	1.08895	1.00928	0.994492	1.00131	1.13202	1.02216	1.11204	248.384	18.01	5	6	38.9032	8.03	3	3	361	41.7987	5.96045
IPI00955977.1	phosphoglucomutase-1 isoform 3	2.47	4	1	1	1	1.13059	0.991075	1.00689	1.00057	1.13051	1.13585	1.15262	37.07	2.47	1	1					365	40.2573	5.90967
IPI00908513.1	cDNA FLJ60039, highly similar to Proteasome subunit beta type 7	7.04	3	1	1	2	1.22915	0.994903	0.975197	1.0313	1.13041	1.28318	1.32278	52.5	7.04	1	1	25	7.04	1	1	142	15.3128	9.24658
IPI00985110.2	cDNA FLJ59316, highly similar to Vesicle-fusing ATPase	1.71	2	1	1	1	1.14724	1.02005	1.04719	0.925702	1.1299	1.14922	1.19662	45.36	1.71	1	1					644	71.5386	6.65381
IPI00917594.1	Protein	6.25	3	1	1	2	1.03224	1.04822	0.999947	0.947761	1.12932	1.11787	0.822313	31.96	6.25	1	1	32.74	6.25	1	1	192	20.4141	7.1958
IPI00868973.1	Isoform 1 of Protein PRRC1	3.15	3	1	1	1	1.03976	0.951914	1.05826	0.985601	1.128	1.00296	0.995604	89.83	3.15	1	1					445	46.6718	5.8335
IPI00220573.4	Myosin regulatory light chain 12A	22.81	5	3	3	5	1.12133	1.01532	0.992378	0.99179	1.12655	1.15459	1.09651	162.684	22.81	3	4	26.84	10.53	1	1	171	19.7815	4.80518
IPI00915789.2	Uncharacterized protein	2.37	4	1	1	1	1.04915	0.989823	0.996463	1.01333	1.12354	1.05414	0.971019					23.6	2.37	1	1	379	41.4863	8.19189
IPI00892521.1	Protein	27.4	5	3	3	5	1.21792	0.99556	0.983327	1.0278	1.12296	1.34673	1.27296	86.8807	27.4	3	3	36.9	15.75	2	2	146	16.3191	4.88135
IPI00291922.2	Proteasome subunit alpha type-5	14.52	2	4	4	7	1.12158	1.00086	0.978864	1.02782	1.12077	1.03654	1.27196	161.158	14.52	4	4	49.88	9.54	3	3	241	26.3942	4.79248
IPI01010990.1	cDNA FLJ53478, highly similar to Galectin-3-binding protein	11.34	4	4	4	8	1.07204	0.995561	0.991407	1.01084	1.11734	1.07055	1.04108	182.138	11.34	4	4	72.11	9.08	3	4	573	64.0558	5.46533
IPI00177728.3	Isoform 1 of Cytosolic non-specific dipeptidase	12.21	3	3	3	3	1.16675	1.00223	0.992511	1.00455	1.1161	1.20797	1.21132	166.1	12.21	3	3					475	52.8449	5.97314
IPI00465431.8	Galectin-3	22.4	3	5	5	10	1.15777	0.989768	0.990224	1.02117	1.1112	1.08601	1.2083	175.43	19.6	4	5	93.47	17.2	4	5	250	26.1361	8.55811
IPI00216088.3	Cellular retinoic acid-binding protein 2	28.26	2	3	3	4	1.04839	0.980452	1.02096	0.995463	1.11038	0.965685	1.09685	77.0595	18.12	2	2	37.07	16.67	2	2	138	15.683	5.40186
IPI00909207.1	cDNA FLJ60461, highly similar to Peroxiredoxin-2	21.31	4	3	4	6	1.09581	1.00694	1.02264	0.987902	1.10964	1.07962	1.12552	81.446	16.39	3	3	51.17	16.39	3	3	183	20.0946	8.77783
IPI00952872.2	Uncharacterized protein	14.84	5	1	1	1	1.16198	0.986902	1.01877	0.991943	1.10882	1.25123	1.14941	47.68	14.84	1	1					128	14.7498	5.36377
IPI00908669.2	Uncharacterized protein	12.93	4	1	1	2	1.0557	0.986483	1.00132	1.0115	1.10711	1.05764	1.00984	148.82	12.93	1	2					116	12.2944	8.90967
IPI00980475.1	phosphatidylinositol-binding clathrin assembly protein isoform 4	4.9	5	1	1	2	1.21218	1.00397	0.955524	1.04331	1.10668	1.38612	1.16361	68.54	4.9	1	1	40.6	4.9	1	1	551	59.8807	8.76318
IPI00186290.6	Elongation factor 2	33.22	4	20	20	38	1.09402	0.992443	1.00878	0.986859	1.10581	1.17898	1.06341	1076.67	30.3	18	21	275.83	24.36	14	17	858	95.277	6.82959
IPI00719311.1	OCP2 (Fragment)	17.02	7	1	1	2	1.25614	0.995169	0.989645	1.01516	1.10487	1.36869	1.34635	40.94	17.02	1	1	26.15	17.02	1	1	47	5.33481	4.64014
IPI00470467.5	NADPH--cytochrome P450 reductase	8.12	7	3	3	7	1.02724	0.99806	1.01449	0.984841	1.10167	1.07435	0.955337	402.493	8.12	3	5	75.79	3.84	1	2	677	76.6413	5.57959
IPI00982556.1	Uncharacterized protein	14.94	6	1	1	1	1.11999	1.03988	0.958301	1.00228	1.10048	1.19726	1.07691					40.2	14.94	1	1	154	16.6638	4.09424
IPI00925601.1	Uncharacterized protein	9.81	6	4	4	6	1.07633	0.998209	0.991198	1.00853	1.10013	1.10174	1.04269	154.81	8.63	3	3	71.3532	7.28	3	3	591	64.4833	6.7124
IPI00297579.4	Chromobox protein homolog 3	14.75	3	3	3	4	1.12605	1.00133	0.98195	1.01837	1.10012	1.16655	1.23654	170.479	14.75	3	4					183	20.7984	5.32568
IPI01021703.1	Isoform 2 of Lactoylglutathione lyase	27.81	2	3	3	5	1.08723	0.987309	1.01152	0.98395	1.09942	1.13996	1.15603	136.62	27.81	3	3	43.28	21.89	2	2	169	19.0306	6.04932
IPI00644576.1	Uncharacterized protein	3.68	10	6	7	17	1.09214	0.996922	0.995175	1.02032	1.09937	1.09026	1.07098	407.163	3.68	7	7	208.03	2.34	5	10	2607	276.378	6.04932
IPI00006579.1	Cytochrome c oxidase subunit 4 isoform 1, mitochondrial	7.1	1	1	1	1	1.08202	1.00592	0.991898	1.00133	1.09822	1.07612	1.09532	37.85	7.1	1	1					169	19.564	9.51025
IPI00843975.1	Ezrin	8.7	5	3	5	9	1.04561	1.01469	1.00956	0.99312	1.0981	1.04612	1.00197	205.463	8.7	5	5	92.98	7.51	4	4	586	69.3697	6.26514
IPI00639945.1	Protein	24.84	3	2	4	6	1.07419	0.99601	1.00087	1.00068	1.0966	0.984991	1.18269	88.7523	17.39	3	3	44.68	20.5	3	3	161	18.3133	6.18896
IPI00017704.3	Coactosin-like protein	22.54	1	3	3	6	1.08416	1.00305	0.998645	0.998699	1.09499	1.05127	1.0723	210.428	22.54	3	4	32.12	16.9	2	2	142	15.935	5.66846
IPI00013895.1	Protein S100-A11	49.52	1	5	5	29	1.07711	1.01623	0.970444	1.01857	1.09439	0.948386	1.17147	1113.75	42.86	4	16	219.3	49.52	5	13	105	11.7328	7.12256
IPI01012383.1	Uncharacterized protein	3.32	4	1	1	2	1.11751	0.971473	0.998113	1.03092	1.09398	1.11592	1.17881	30.21	3.32	1	1	22.79	3.32	1	1	241	28.033	5.2876
IPI01012065.1	Uncharacterized protein	15.55	3	2	2	3	1.11492	1.03041	0.987269	0.980467	1.09157	1.06188	1.23621	112.918	15.55	2	2	27.4	10.5	1	1	238	26.4884	6.72705
IPI00554648.3	Keratin, type II cytoskeletal 8	48.03	69	22	23	51	1.06044	1.00363	1.00266	0.989127	1.0891	1.13703	1.04797	977.96	42.86	20	26	428.85	35.2	19	25	483	53.6711	5.59229
IPI01022143.1	Uncharacterized protein	13.77	5	4	4	5	0.994706	1.01825	0.978303	1.00208	1.08689	0.961236	1.01663	321.404	13.77	4	4	41.27	2.83	1	1	530	56.7708	6.44287
IPI00926977.1	26S protease regulatory subunit 10B	14.39	6	4	4	6	1.10151	0.969505	1.00919	1.00295	1.08593	1.14709	1.09163	188.659	14.39	4	4	41.01	6.45	2	2	403	45.768	7.78174
IPI00926442.1	Protein	11.03	6	2	2	4	1.08564	1.045	0.990326	0.958902	1.08259	1.14211	1.03802	150.679	11.03	2	2	44.76	11.03	2	2	290	30.3138	8.63135
IPI00007673.4	Coiled-coil-helix-coiled-coil-helix domain-containing protein 2, mitochondrial	6.62	1	1	1	1	1.06723	1.02051	0.960803	1.02002	1.08129	0.991941	1.17019	38.36	6.62	1	1					151	15.5027	9.21729
IPI00001952.5	Endonuclease domain-containing 1 protein	2.6	1	1	1	2	1.04067	0.971461	1.03492	0.990546	1.08098	1.07524	0.970193	53.91	2.6	1	1	21.73	2.6	1	1	500	54.9813	5.70654
IPI00939560.1	thioredoxin domain-containing protein 5 isoform 3	12.35	3	3	3	4	1.06282	1.01797	1.00185	0.993619	1.08053	1.10498	0.962329	105.68	9.57	2	2	42.79	8.95	2	2	324	36.155	5.46533
IPI00306290.5	Exportin-T	2.39	3	2	2	3	1.09302	0.982576	1.01557	0.998802	1.08029	1.13162	1.08226	74.8197	2.39	2	2	31.25	1.46	1	1	962	109.893	5.38916
IPI00014230.1	Complement component 1 Q subcomponent-binding protein, mitochondrial	25.89	1	3	3	11	1.14077	1.01135	0.965358	1.01372	1.07987	1.14807	1.187	464.845	25.89	3	7	83.69	16.31	2	4	282	31.3426	4.84326
IPI00902887.1	cDNA FLJ39928 fis, clone SPLEN2021273, highly similar to Calpain-2 catalytic subunit	5.3	5	1	1	1	1.07141	0.981012	1.00076	1.01793	1.07843	1.10544	1.0464	50.11	5.3	1	1					283	32.9469	5.08447
IPI00935456.1	cDNA FLJ55447, highly similar to ATP-citrate synthase	7.95	4	4	4	6	1.05707	0.971678	1.02177	1.01258	1.07762	1.1218	0.986727	205.764	7.95	4	4	34.15	3.61	2	2	830	91.0408	8.67529
IPI00029628.1	Reticulocalbin-2	11.67	10	3	3	4	1.11984	1.02755	0.943485	1.03117	1.0754	1.12715	1.19629	173.395	11.67	3	3	31.97	4.73	1	1	317	36.8536	4.39893
IPI01010895.1	HS24/P52	6.96	6	1	2	3	1.07075	0.982159	1.03996	0.973698	1.07221	1.09612	1.06396	100.722	6.96	2	2	29.09	2.95	1	1	474	52.3338	8.20654
IPI00157908.4	Isoform 3 of Apoptosis-inducing factor 1, mitochondrial	7.39	6	3	3	5	1.01956	0.993851	1.00848	0.965882	1.06984	1.05095	0.93936	146.062	7.39	3	3	44.08	5.25	2	2	609	66.2536	8.93896
IPI00009901.1	Nuclear transport factor 2	12.6	1	1	1	1	1.05562	0.947352	1.06157	0.986788	1.06682	1.16361	0.931728					29.75	12.6	1	1	127	14.469	5.37646
IPI00910719.1	cDNA FLJ55705, highly similar to Threonyl-tRNA synthetase, cytoplasmic	2.16	4	1	1	2	1.06023	0.999983	0.996448	1.00261	1.06664	1.05568	1.08421	76.8	2.16	1	1	29.81	2.16	1	1	602	70.3158	8.55811
IPI00218343.4	Tubulin alpha-1C chain	37.42	18	1	12	27	1.09359	0.976171	1.00712	1.01608	1.0665	1.08105	1.17275	859.283	37.42	12	17	208.728	20.27	7	10	449	49.8635	5.09717
IPI00892827.1	Uncharacterized protein	37.29	9	1	1	2	1.06946	0.943737	1.04784	1.00568	1.06616	1.22011	0.911465	108.53	37.29	1	1	40.55	37.29	1	1	59	6.65229	5.61768
IPI01015210.1	Uncharacterized protein	7.35	8	1	1	1	1.08587	1.02423	0.980823	0.994119	1.06589	1.20091	0.995108	50.72	7.35	1	1					204	22.4126	8.08936
IPI00293434.2	Signal recognition particle 14 kDa protein	10.29	1	1	1	3	1.07562	0.981694	0.998366	1.0196	1.06579	1.12696	1.04883	127.209	10.29	1	2	25.23	10.29	1	1	136	14.5608	10.0376
IPI00022442.2	Acyl carrier protein, mitochondrial	13.46	2	3	3	3	1.15946	1.02873	0.937928	1.03599	1.06444	1.14266	1.33413	117.389	13.46	3	3					156	17.406	4.93213
IPI00646055.3	Uncharacterized protein	5.07	3	2	3	6	1.01723	1.00089	0.985803	1.01279	1.06344	0.999869	0.995976	107.87	5.07	3	3	63.27	5.07	3	3	651	74.2207	7.86963
IPI00010154.3	Rab GDP dissociation inhibitor alpha	14.99	3	1	5	8	1.12763	0.9839	1.00744	1.00755	1.06296	1.26157	1.07323	198.763	14.99	5	5	72.12	6.49	3	3	447	50.5501	5.13525
IPI00218993.1	Isoform Beta of Heat shock protein 105 kDa	11.18	11	4	6	10	1.03434	0.971932	1.0195	1.00606	1.06272	1.03849	1.04783	212.513	11.18	6	6	66.39	7.37	4	4	814	92.0574	5.5542
IPI00018206.4	Aspartate aminotransferase, mitochondrial	13.49	3	4	4	5	1.04116	0.987274	0.994015	1.01868	1.05789	1.00013	1.09208	165.368	13.49	4	4	33.42	2.79	1	1	430	47.4873	9.01221
IPI00412737.1	tryptophanyl-tRNA synthetase, cytoplasmic isoform b	19.53	9	5	5	8	1.06305	0.942869	1.03055	1.02891	1.05665	1.03185	1.10735	352.803	19.53	5	5	78.98	10.23	3	3	430	48.8204	6.48096
IPI00979951.1	Uncharacterized protein	20.08	7	3	3	3	1.03068	1.01007	1.00911	0.978048	1.05661	1.11262	0.919417	199.769	20.08	3	3					239	26.623	5.60498
IPI00604431.1	Isoform 2 of Cullin-associated NEDD8-dissociated protein 1	13.09	3	10	10	18	1.05277	1.00087	1.0172	0.998649	1.05499	0.99404	0.989218	389.354	11.11	9	10	129.2	10.08	8	8	1062	117.814	5.69385
IPI00909181.1	GrpE protein homolog	5.61	2	1	1	2	1.13272	1.0234	0.999031	0.975017	1.0537	1.2066	1.17289	73.31	5.61	1	1	36.98	5.61	1	1	196	21.8866	8.6167
IPI00642982.1	Lon protease homolog	1.44	3	1	1	1	0.975186	1.04556	0.983327	0.968822	1.05301	0.954544	0.922856					21.75	1.44	1	1	763	85.5877	6.03662
IPI01012564.1	cDNA FLJ52405, highly similar to Myosin Ic	6.71	6	3	3	3	0.847262	0.969776	1.02115	0.99766	1.05099	0.798089	0.661116	127.42	5.09	2	2	30.27	1.61	1	1	805	92.2739	8.86572
IPI01015917.1	T-complex protein 1 subunit delta	16.45	5	5	5	7	1.05537	0.959321	1.00318	0.999165	1.05089	1.0922	1.04162	141.593	13.11	4	4	72.6	11.05	3	3	389	42.2726	7.60596
IPI01022641.1	Uncharacterized protein	17.93	19	2	2	3	0.978977	0.970414	1.00607	1.02323	1.05038	0.888413	1.00953	92.3997	17.93	2	2	22.42	6.9	1	1	145	16.5262	6.63916
IPI00549861.7	Uncharacterized protein	1.39	4	1	1	1	1.16206	1.04011	1.00344	0.9525	1.05031	1.19496	1.29778					28.67	1.39	1	1	721	81.3532	5.50342
IPI00302925.4	59 kDa protein	8.96	5	4	4	5	1.01099	1.00639	1.00917	0.966932	1.0501	0.989877	1.02517	137.894	8.96	4	4	21.6	2.56	1	1	547	59.4404	5.78271
IPI00910220.1	cDNA FLJ60230, highly similar to Arsenical pump-driving ATPase	5	2	1	1	1	1.10268	1.03853	0.974861	0.985546	1.04932	1.11668	1.18343	35.7	5	1	1					320	35.8199	4.84326
IPI00013297.1	28 kDa heat- and acid-stable phosphoprotein	6.08	1	1	1	1	1.10065	1.0352	0.959968	1.0054	1.04801	1.07	1.23653	40.35	6.08	1	1					181	20.6176	8.86572
IPI00552495.1	Ribose-phosphate pyrophosphokinase	3.67	5	1	1	1	1.05404	1.01153	1.01194	0.973396	1.04755	1.11392	1.01396	33.29	3.67	1	1					218	24.0685	7.69385
IPI00915947.1	Uncharacterized protein	23.81	6	1	1	1	1.03131	1.02744	1.00571	0.963403	1.04719	1.08029	0.974778	33.1	23.81	1	1					42	4.68951	8.19189
IPI00644062.1	Uncharacterized protein	6.59	2	1	1	1	0.943799	1.08929	0.954476	0.954241	1.04602	0.962493	0.808976	50.37	6.59	1	1					167	18.7998	5.59229
IPI00852917.1	Uncharacterized protein	8.52	18	2	2	3	1.01222	0.996103	0.977883	1.0265	1.0438	0.950693	1.07023	157.3	8.52	2	2	28.72	4.16	1	1	481	53.0135	5.8208
IPI00759832.1	Isoform Short of 14-3-3 protein beta/alpha	27.87	7	3	6	13	1.07674	0.981903	1.02235	0.997943	1.04368	1.00901	1.23275	299.649	24.59	5	7	137.145	18.44	4	6	244	27.8327	4.83057
IPI01022242.1	Uncharacterized protein	25	8	3	3	6	1.11375	1.02323	0.951902	1.02692	1.04117	1.1311	1.21601	206.722	25	3	3	93.7	25	3	3	168	19.0405	4.93213
IPI01025741.1	20 kDa protein	5.56	3	1	1	1	1.02059	1.05727	0.949107	0.993994	1.03871	1.02003	1.02309					21.59	5.56	1	1	180	20.275	5.09717
IPI00010491.3	Ras-related protein Rab-27B	5.05	1	1	1	6	1.02888	0.991258	1.00492	1.00253	1.03772	1.17741	0.923516	146.892	5.05	1	3	60.45	5.05	1	3	218	24.5922	5.51611
IPI00385786.3	cDNA FLJ35170 fis, clone PLACE6012942, highly similar to SPLICING FACTOR, ARGININE/SERINE-RICH 2	8.46	4	1	1	2	1.12024	1.03962	0.9868	0.971288	1.03766	1.19961	1.15791	84.81	8.46	1	1	47.47	8.46	1	1	201	23.181	11.8247
IPI01008914.1	eukaryotic initiation factor 4A-I isoform 2	7.78	10	2	2	4	1.07905	0.98335	1.03434	0.97724	1.03657	1.08321	1.14055	119.869	7.78	2	2	41.03	7.78	2	2	347	39.5232	5.8208
IPI00012007.6	Adenosylhomocysteinase	12.27	2	4	4	7	1.05109	0.987222	1.01177	0.993826	1.03627	1.05867	1.08626	180.588	10.19	3	3	99.5	12.27	4	4	432	47.6852	6.34131
IPI01026290.1	Uncharacterized protein	14.75	13	3	3	4	1.00116	1.05824	0.979497	0.974763	1.03357	0.930077	1.07387	120.67	9.71	2	2	36.59	11.87	2	2	278	30.5077	4.97021
IPI00647001.1	Uncharacterized protein	17.95	8	4	4	7	1.06762	1.00624	0.97575	1.0187	1.03331	1.05587	1.24573	141.025	17.31	3	4	67.75	16.67	3	3	156	17.9456	3.6626
IPI01022540.1	Uncharacterized protein	6.51	11	1	1	1	1.01025	1.01036	0.976973	1.01301	1.03244	1.05213	0.953777	60.19	6.51	1	1					261	28.9705	6.15088
IPI00893035.1	Uncharacterized protein	0.51	2	1	1	1	0.908774	1.01975	0.999436	0.978424	1.03096	0.828707	0.870808	47.64	0.51	1	1					2162	235.873	6.55127
IPI00016786.1	Isoform 2 of Cell division control protein 42 homolog	5.24	3	1	1	2	1.01244	1.00668	1.00177	0.989685	1.028	1.01087	1.01941	45.68	5.24	1	1	38.22	5.24	1	1	191	21.245	6.55127
IPI01010759.1	cDNA FLJ40643 fis, clone THYMU2017099, highly similar to SIGNAL RECOGNITION PARTICLE 68 kDa PROTEIN	4.51	7	1	1	1	1.01312	1.01315	1.04892	0.931099	1.02763	0.958202	1.08852	37.55	4.51	1	1					288	32.8302	7.32764
IPI00977329.1	Uncharacterized protein	24.56	4	2	2	4	1.02173	1.01487	0.973074	1.00965	1.02742	1.02516	1.07334	182.776	24.56	2	3	46.42	10.53	1	1	114	13.1204	4.22119
IPI00964410.1	Uncharacterized protein	10.68	6	1	1	1	1.09714	0.975569	1.06949	0.948267	1.02706	1.08547	1.23213	38.37	10.68	1	1					103	11.528	8.19189
IPI00916612.1	gamma-glutamylcyclotransferase isoform 4	10.64	3	1	1	2	1.02861	0.982116	1.01274	1.00362	1.02697	0.962601	1.13968	45.84	10.64	1	1	34.56	10.64	1	1	94	10.4972	4.84326
IPI01015427.1	cDNA FLJ58247, highly similar to 26S protease regulatory subunit 4	6.54	2	2	2	3	1.0022	1.03467	0.984802	0.978512	1.02683	0.976924	1.02028	95.6197	6.54	2	2	22.58	2.45	1	1	367	41.1412	5.0083
IPI00024175.3	Isoform 1 of Proteasome subunit alpha type-7	25	9	5	5	7	1.04789	1.02041	0.964087	1.00543	1.02652	1.02725	1.1509	176.222	25	5	5	33.89	8.06	2	2	248	27.8696	8.45557
IPI00401971.1	PDZ domain-containing protein GIPC1 isoform 2	11.44	3	2	2	3	1.03379	1.01529	0.995051	0.987936	1.02488	1.0738	1.01749	83.3097	11.44	2	2	28.16	6.36	1	1	236	26.0554	5.56689
IPI00924946.1	Uncharacterized protein	14.04	3	1	1	1	0.973213	1.00338	0.99961	0.995549	1.02278	1.02755	0.863959	69.23	14.04	1	1					114	12.6941	4.31006
IPI00014424.1	Elongation factor 1-alpha 2	27	4	3	10	15	0.970522	1.00387	0.997023	1.00031	1.01966	0.981302	0.996472	178.415	13.82	5	5	129.54	27	10	10	463	50.4383	9.02686
IPI00873590.1	Isoform 2 of NIF3-like protein 1	4.57	2	1	1	1	0.964115	1.02685	0.975604	0.99707	1.01618	0.988509	0.88895	59.05	4.57	1	1					350	38.959	6.40479
IPI01009186.1	cDNA FLJ58476, highly similar to Poly(rC)-binding protein 2	19.6	36	3	5	8	1.087	1.00215	0.980776	1.00015	1.01548	1.24799	1.00662	218.026	19.6	5	5	46.7	14.29	3	3	301	32.1445	7.89893
IPI00793819.1	cDNA FLJ57427, highly similar to Glycogenin-1	7.25	6	1	1	2	0.989711	0.972449	1.00463	1.02274	1.0147	1.00597	0.961214	46.64	7.25	1	1	23.09	7.25	1	1	193	21.4959	5.5542
IPI00892657.1	Protein	9.83	5	2	2	4	0.972046	1.02256	0.978326	0.999363	1.01398	1.01631	0.894787	112.7	9.83	2	2	58.28	4.41	1	2	295	34.8617	5.21143
IPI00003865.1	Isoform 1 of Heat shock cognate 71 kDa protein	38.54	20	18	22	39	1.0114	1.00114	1.00416	0.992274	1.01394	1.00984	1.00652	921.617	35.29	19	20	294.34	34.98	19	19	646	70.8542	5.51611
IPI00645078.1	Ubiquitin-like modifier-activating enzyme 1	20.51	8	14	14	22	1.01871	0.984418	0.999356	1.00545	1.01308	1.01453	0.981354	569.121	16.82	12	12	160.89	14.65	10	10	1058	117.774	5.75732
IPI00000335.1	Histidine triad nucleotide-binding protein 2, mitochondrial	12.27	1	1	1	2	1.06509	0.975219	1.01129	1.0125	1.01294	1.17276	1.02559	57.46	12.27	1	1	51.91	12.27	1	1	163	17.1512	9.15869
IPI00792218.1	proteasome subunit alpha type-4 isoform 2	7.89	2	2	2	3	1.0634	1.00892	0.993688	0.994931	1.01225	1.01951	1.21188	31.72	4.21	1	1	38.53	7.89	2	2	190	21.3511	8.35303
IPI01015459.1	T-complex protein 1 subunit alpha	4.52	5	1	1	1	1.05829	1.00827	0.992238	0.998468	1.00763	1.06689	1.14116	43.2	4.52	1	1					221	24.1427	7.04932
IPI00021263.3	14-3-3 protein zeta/delta	49.8	15	9	11	32	1.02116	1.001	1.00936	0.993951	1.00643	0.981184	1.08814	915.118	49.8	11	18	306.65	45.71	9	14	245	27.7277	4.79248
IPI00016342.1	Ras-related protein Rab-7a	29.95	7	5	5	9	1.02218	0.985779	1.00071	1.0045	1.00629	1.03964	1.01433	221.446	29.95	5	5	68.27	23.19	4	4	207	23.4748	6.69775
IPI00031522.2	Trifunctional enzyme subunit alpha, mitochondrial	18.61	3	9	9	12	0.912011	1.004	1.00519	0.991909	1.00495	0.91835	0.886911	498.907	18.61	9	9	45.12	6.55	3	3	763	82.9469	9.0415
IPI00218733.6	Superoxide dismutase [Cu-Zn]	14.29	3	2	2	5	1.17841	1.06228	0.997728	0.958649	1.00449	1.23565	1.30222	114.804	14.29	2	4	30.1	9.09	1	1	154	15.9259	6.12549
IPI00790695.1	6 kDa protein	31.37	4	1	1	1	1.10111	1.00925	0.981886	1.00879	1.00418	1.27329	1.0406	52.7	31.37	1	1					51	5.5517	6.49365
IPI00978544.1	52 kDa protein	5.19	4	1	1	2	0.962783	0.990756	0.975773	1.03505	1.00344	1.03616	0.841108	78.31	5.19	1	1	42.48	5.19	1	1	443	51.5368	6.22705
IPI00000105.4	Major vault protein	3.36	2	2	2	3	1.03147	0.985373	1.00182	1.01159	1.00126	1.12463	0.977356	93.92	3.36	2	2	24.31	1.9	1	1	893	99.2659	5.47803
IPI00218188.1	Isoform Beta of Signal transducer and activator of transcription 1-alpha/beta	10.11	8	5	5	7	1.04299	0.995594	0.997836	1.00584	0.998715	1.1203	1.01265	201.9	10.11	5	5	42.7	3.65	2	2	712	82.9905	6.41748
IPI00450235.1	Nuclease sensitive element binding protein-1	5.9	3	1	1	1	1.03556	1.00544	0.994736	0.998715	0.997325	1.07931	1.05726	36.03	5.9	1	1					322	34.65	7.53271
IPI00168184.8	cDNA FLJ56053, highly similar to Serine/threonine-protein phosphatase 2A 65 kDa regulatory subunit A alpha isoform	17.49	13	6	6	9	0.983928	0.984552	1.02588	1.00048	0.997307	0.958745	1.02072	328.448	17.49	6	6	52.27	6.29	2	3	509	56.8121	5.69385
IPI00759663.1	Isoform Cytoplasmic+peroxisomal of Peroxiredoxin-5, mitochondrial	58.64	4	7	7	11	0.99175	1.00436	0.988683	1.00128	0.996068	0.94815	1.10645	330.717	58.64	7	7	49.24	29.63	4	4	162	17.02	7.23975
IPI01022358.1	Alpha-tubulin	49.52	32	1	14	37	0.912624	0.9909	0.988838	1.02424	0.994853	0.822065	0.94041	1234.25	49.52	14	23	251.214	31.01	9	14	416	46.2678	5.08447
IPI00792916.2	glucosidase 2 subunit beta isoform 2	17.33	3	7	7	13	1.12202	1.00137	0.990382	1.00792	0.994504	1.17813	1.24839	381.258	17.33	7	9	114.44	9.71	4	4	525	59.1407	4.42432
IPI00017469.1	Sepiapterin reductase	13.03	2	2	2	4	1.01721	1.00673	1.01231	0.978064	0.994308	1.09943	0.970332	225.86	13.03	2	3	23.05	5.75	1	1	261	28.0308	8.04541
IPI00792035.2	Isoform 3 of Glyoxalase domain-containing protein 4	12.23	6	1	1	1	1.00021	0.963236	1.02814	1.00669	0.993596	1.01467	1.01602	44.06	12.23	1	1					188	21.2445	5.65576
IPI00965101.1	Uncharacterized protein	1.89	4	1	1	2	1.04189	0.962163	1.01877	1.0181	0.992537	1.06994	1.09816	80.75	1.89	1	1	21.21	1.89	1	1	688	78.1048	6.12549
IPI00980230.1	13 kDa protein	20.17	11	1	1	2	0.954826	1.04582	1.00125	0.948878	0.989278	0.913264	0.985609	72.47	20.17	1	1	26.45	20.17	1	1	119	13.3789	4.75439
IPI00643041.3	GTP-binding nuclear protein Ran	16.2	7	3	3	5	0.992397	1.00749	1.0066	0.983539	0.987401	0.960914	1.02723	126.279	16.2	3	3	44.9949	11.11	2	2	216	24.4076	7.48877
IPI00794663.1	cDNA FLJ58687, highly similar to Tubulin alpha-4 chain	35.33	12	2	10	16	0.978108	1.02883	1.00602	0.96136	0.986384	1.01201	0.942685	681.067	35.33	10	12	74.16	14.09	4	4	433	48.2976	5.0083
IPI00298057.3	Periplakin	0.68	1	1	1	1	0.900612	1.03896	0.994096	0.963978	0.985725	0.832204	0.896794					23.33	0.68	1	1	1756	204.623	5.60498
IPI01013953.1	Uncharacterized protein	8.43	5	1	1	2	0.906941	0.985914	1.00798	1.00483	0.985595	0.948269	0.773899	69.43	8.43	1	1	30.4	8.43	1	1	166	17.5852	8.26514
IPI00329801.12	Annexin A5	27.5	5	7	7	23	0.942788	1.00496	1.0036	0.99858	0.985048	0.983166	0.934171	664.6	23.44	6	12	220.93	24.06	6	11	320	35.9144	5.04639
IPI00966238.2	cDNA FLJ51907, highly similar to Stress-70 protein, mitochondrial	17.59	5	10	10	20	1.02868	0.997367	1.00214	0.997085	0.983832	1.0083	1.10882	399.512	15.49	8	9	157.61	15.34	9	11	665	72.3561	5.93506
IPI00182933.5	Isoform 2 of Cytochrome b5	23.47	4	2	2	3	0.963061	1.00647	0.958922	1.03651	0.982906	0.938382	0.990855	65	23.47	2	2	37.11	14.29	1	1	98	11.2615	5.13525
IPI00940148.1	Rab GDP dissociation inhibitor beta	20.22	8	4	8	15	0.971963	0.980426	1.01173	0.988285	0.982836	0.97523	0.998946	256.01	17.98	7	7	178.3	13.93	6	8	445	50.6309	6.46826
IPI00555749.1	Proteasome 26S ATPase subunit 5 variant (Fragment)	5.51	3	2	2	2	1.02666	1.00064	1.0189	0.976287	0.982292	1.06047	1.06578	81.708	5.51	2	2					345	38.7364	6.46826
IPI00644531.1	21 kDa protein	44.92	4	5	5	10	0.99179	1.00228	0.992462	0.986778	0.980184	0.967827	1.01811	344.663	44.92	5	5	119.35	44.92	5	5	187	21.0725	7.81104
IPI00909939.1	cDNA FLJ52195, highly similar to LIM and SH3 domain protein 1	10.4	6	1	1	2	1.01791	1.04956	0.963975	0.985827	0.979858	1.02302	1.08747	56.67	10.4	1	1	24.55	10.4	1	1	125	14.5881	8.68994
IPI00794545.1	deoxyuridine 5'-triphosphate nucleotidohydrolase, mitochondrial isoform 3	12.06	4	1	1	1	0.999084	0.995976	0.987463	1.0167	0.978407	1.04309	0.996323	120.37	12.06	1	1					141	15.3858	6.56592
IPI00021700.3	Proliferating cell nuclear antigen	10.34	1	2	2	4	0.981377	1.01382	0.999664	0.983081	0.978059	0.987353	0.996323	122.909	10.34	2	2	62.77	10.34	2	2	261	28.7503	4.69092
IPI00006952.3	Beta-lactamase-like protein 2	9.38	1	2	2	3	1.00214	1.00121	0.971736	1.02841	0.976309	1.01825	1.04046	77.34	6.25	1	1	51.11	9.38	2	2	288	32.7849	6.80029
IPI01021460.1	Uncharacterized protein	32.31	16	3	3	9	0.988933	1.0387	0.962755	0.999292	0.975203	0.985586	1.03624	206.88	32.31	3	5	60.81	32.31	3	4	130	14.4268	4.51318
IPI00784154.1	60 kDa heat shock protein, mitochondrial	51.31	9	22	23	55	0.974661	1.00896	0.996409	0.976238	0.974593	0.98102	0.882455	1510.69	51.31	23	32	461.21	38.39	15	23	573	61.0164	5.87158
IPI01014975.1	Uncharacterized protein	1.36	2	1	2	2	1.01986	0.973985	1.03381	0.989094	0.973945	1.0414	1.07921	145.199	1.36	2	2					2429	257.92	6.49365
IPI00926480.1	Uncharacterized protein	2.74	4	1	1	1	0.977324	0.988734	0.990505	1.02102	0.973425	0.991074	0.989856	37.66	2.74	1	1					401	45.597	7.09326
IPI00025019.3	Proteasome subunit beta type-1	15.77	2	2	2	3	1.02748	1.01006	0.978703	1.00985	0.969888	1.03587	1.10946	170.09	15.77	2	2	38.09	8.3	1	1	241	26.4724	8.1333
IPI00984022.2	cDNA FLJ42740 fis, clone BRAWH2016655, highly similar to Ubiquitin-like 1-activating enzyme E1B	4.41	2	1	1	3	0.946939	0.975111	1.01942	1.0037	0.965488	1.00795	0.869622	194.021	4.41	1	2	54.87	4.41	1	1	544	60.8006	5.07178
IPI01009966.1	Isoform B of Branched-chain-amino-acid aminotransferase, mitochondrial	2.67	3	1	1	1	0.912292	0.977429	1.04334	0.974996	0.96533	0.929691	0.843325					24.21	2.67	1	1	300	33.7546	7.72314
IPI00009532.5	cDNA FLJ56034, highly similar to 4-aminobutyrate aminotransferase, mitochondrial	4.66	1	2	2	5	0.893893	1.01511	1.00543	0.977665	0.965301	0.940267	0.763761	83.41	4.66	2	2	61.19	4.66	2	3	515	58.1915	8.08936
IPI00013808.1	Alpha-actinin-4	25.58	11	9	17	26	0.862983	1.00163	0.99611	0.998446	0.964446	0.928766	0.897265	775.816	24.7	16	16	227.12	15.81	10	10	911	104.788	5.43994
IPI00291175.7	Isoform 1 of Vinculin	6	6	4	4	8	0.93989	0.98871	0.99081	1.02124	0.963541	0.953505	0.913375	179.709	6	4	4	67.01	6	4	4	1066	116.649	6.0874
IPI00180128.4	Isoform 2 of Basic leucine zipper and W2 domain-containing protein 1	4.82	5	2	2	3	0.96078	0.985555	1.00159	1.01217	0.963238	0.948264	0.989896	75.0797	4.82	2	2	25.97	3.12	1	1	353	40.5128	6.45557
IPI01010852.1	cDNA FLJ57121, highly similar to Heterogeneous nuclear ribonucleoprotein F	10.06	8	2	2	3	0.975164	0.98428	0.974071	1.04274	0.962403	1.01234	0.965904	175.98	10.06	2	2	33.89	5.03	1	1	338	37.2318	6.04932
IPI00022648.2	Eukaryotic translation initiation factor 5	2.09	1	1	1	2	0.926	0.968935	1.00432	1.02621	0.962306	0.918782	0.909891	53.9695	2.09	1	2					431	49.1918	5.57959
IPI00946012.1	Uncharacterized protein	11.43	9	1	1	2	1.00794	0.980362	1.0277	0.98906	0.962124	1.06751	1.01908	53.41	11.43	1	1	23.85	11.43	1	1	105	11.9813	8.39697
IPI00399318.1	coatomer subunit epsilon isoform b	5.45	3	1	1	1	0.904712	1.02382	0.921957	1.05915	0.961966	1.00056	0.731377	66.06	5.45	1	1					257	28.7786	5.2876
IPI00943894.1	glycogen phosphorylase, liver form isoform 2	10.58	6	3	5	7	0.965385	0.987714	1.0226	0.986851	0.956206	0.980432	0.932162	280.295	10.58	5	5	40.12	5.54	2	2	813	93.0751	7.29834
IPI00011604.2	Glycine cleavage system H protein, mitochondrial	17.34	1	2	2	3	0.937649	1.02582	0.938088	1.03914	0.954938	0.823015	1.07947	140.899	17.34	2	2	28.42	11.56	1	1	173	18.8726	4.88135
IPI00922718.1	cDNA FLJ53131, highly similar to 24-dehydrocholesterol reductase	5.37	4	1	1	1	0.96184	0.966471	1.00249	1.03142	0.953664	0.97919	0.97511	39.36	5.37	1	1					242	28.6368	8.57275
IPI00009342.1	Ras GTPase-activating-like protein IQGAP1	6.1	2	7	7	10	0.952322	0.983895	0.996747	1.01625	0.953312	1.02635	0.934377	240.062	5.01	6	6	95.96	3.62	4	4	1657	189.134	6.48096
IPI00001639.2	Importin subunit beta-1	10.96	3	7	7	13	0.970515	0.996449	0.994955	1.001	0.951547	0.906034	1.07653	380.599	10.96	7	8	96.92	7.76	5	5	876	97.108	4.77979
IPI00910126.1	cDNA FLJ59119, highly similar to Receptor expression-enhancing protein 6	8.61	3	1	1	4	0.922169	1.00424	1.0112	0.98192	0.950549	0.918847	0.911874	48.03	8.61	1	1	61.86	8.61	1	3	151	16.8336	4.94482
IPI00793812.3	Isoform 3 of Leukotriene A-4 hydrolase	5.12	4	2	2	3	0.958388	0.991189	1.01926	0.986445	0.94794	1.00111	0.940572	97.5997	5.12	2	2	30.33	2.76	1	1	508	57.2633	6.06201
IPI00977430.1	cDNA, FLJ79286, highly similar to T-complex protein 1 subunit gamma	9.8	7	4	4	5	0.928182	1.02981	1.00922	0.983535	0.946623	0.870465	0.991606	147.278	9.8	4	4	38.82	2.2	1	1	500	55.6387	5.64307
IPI00215914.5	ADP-ribosylation factor 1	35.91	14	3	5	8	0.929835	0.982977	1.02133	0.99328	0.946181	0.980368	0.950679	197.894	31.49	4	4	52	30.39	4	4	181	20.6837	6.80029
IPI01021585.1	Uncharacterized protein	30.88	9	3	3	6	0.973217	0.987448	1.0084	1.00024	0.94618	0.975252	1.02957	164.472	30.88	3	3	70.4197	20.59	2	3	136	15.0068	4.90674
IPI00983658.1	adenosine kinase isoform d	4.26	4	1	1	1	1.0674	0.978722	1.01746	1.00203	0.944613	1.33423	0.92129	46.68	4.26	1	1					305	34.0624	6.72705
IPI00642042.3	Putative uncharacterized protein DKFZp686J1372	33.19	15	4	8	13	0.976528	1.02307	0.962469	1.01595	0.944157	0.989958	1.00194	235.322	30.17	7	8	77.9869	18.53	4	5	232	27.1578	4.79248
IPI00926410.1	Uncharacterized protein	4.81	6	3	3	5	0.895808	1.01343	0.988161	0.997635	0.943198	0.933094	0.894222	105.28	4.81	3	3	50.71	2.8	2	2	749	82.1407	5.13525
IPI00011200.5	D-3-phosphoglycerate dehydrogenase	17.45	4	7	7	13	0.978203	1.00747	1.00758	0.979116	0.942171	0.924706	1.01044	288.093	15.95	6	6	142.42	17.45	7	7	533	56.6144	6.7124
IPI01018954.1	cDNA FLJ56214, highly similar to Trifunctional enzyme subunit beta, mitochondrial	10.4	7	5	5	7	0.968199	1.00813	0.995117	1.00141	0.94	0.967478	1.01866	170.076	8.63	4	4	48.31	7.74	3	3	452	48.8482	9.17334
IPI00304925.5	Heat shock 70 kDa protein 1A/1B	32.29	12	2	17	27	0.922285	1.01853	0.998986	0.979953	0.937051	0.943505	0.896179	604.111	29.64	15	16	172.61	22.15	11	11	641	70.009	5.65576
IPI00978387.1	Uncharacterized protein	10.38	17	7	7	11	0.933225	0.982485	0.997229	1.0184	0.936525	1.00338	0.931668	298.428	10.38	7	7	70.19	5.25	4	4	915	102.922	5.60498
IPI00018146.1	14-3-3 protein theta	30.2	8	3	7	18	0.909424	1.00695	1.01271	0.976764	0.934929	0.830646	0.997664	336.873	24.9	5	8	160.379	30.2	7	10	245	27.7468	4.77979
IPI01014869.1	cDNA FLJ54148, highly similar to 26S proteasome non-ATPase regulatory subunit 3	4.21	3	1	1	1	0.894038	0.998789	1.00065	0.999259	0.933756	0.826238	0.949305	73.45	4.21	1	1					356	41.1577	9.40771
IPI00855957.3	Isoform 2 of Far upstream element-binding protein 2	1.41	2	1	1	1	0.877109	1.00692	0.994378	0.997544	0.932731	0.84412	0.867171	47.85	1.41	1	1					710	72.8513	7.89893
IPI00003362.3	78 kDa glucose-regulated protein	23.85	2	10	12	20	0.919343	1.00999	1.00871	0.988389	0.932691	0.901609	1.01275	562.533	22.32	11	12	154.93	14.22	7	8	654	72.2884	5.16064
IPI01009243.2	Uncharacterized protein	23.94	56	2	3	3	0.929924	1.00802	1.01984	0.968095	0.930918	0.924606	0.956703	93.3626	23.94	3	3					142	16.1692	5.16064
IPI00922362.1	cDNA FLJ57249, highly similar to Proteasome activator complex subunit 3	6.92	3	1	1	3	0.905045	0.987296	0.977192	1.03678	0.928833	0.883512	0.923071	85.9697	6.92	1	2	25.41	6.92	1	1	130	14.7514	5.84619
IPI00642936.2	glutathione S-transferase omega-1 isoform 3	4.69	2	1	1	1	0.945592	0.970153	1.02052	1.00773	0.928812	1.01356	0.906206	44.45	4.69	1	1					213	24.7796	6.1001
IPI01012360.1	cDNA FLJ53833, highly similar to FK506-binding protein 9	8.8	5	2	2	3	0.953139	0.997118	0.969117	1.03507	0.928342	0.971493	0.985635	98.1095	8.8	2	2	22.93	4.86	1	1	432	47.7787	4.90674
IPI00375631.6	Ubiquitin-like protein ISG15	12.12	1	1	1	2	0.968977	0.947185	1.03977	1.01089	0.927579	1.02628	0.976131	100.94	12.12	1	1	40.98	12.12	1	1	165	17.8763	7.44482
IPI00982418.1	cDNA FLJ53511, highly similar to Long-chain-fatty-acid--CoA ligase 1	11.01	8	5	5	8	0.880083	1.01559	0.975169	1.01293	0.926219	0.938646	0.874895	134.911	8.73	4	4	48.26	9.49	4	4	527	58.5483	7.53271
IPI00220301.5	Peroxiredoxin-6	50.89	2	10	10	21	0.902295	0.99763	0.996655	0.981267	0.926033	0.905243	0.967966	489.999	42.86	8	12	139.06	38.39	7	9	224	25.0192	6.37939
IPI00295857.7	Isoform 1 of Coatomer subunit alpha	3.27	2	3	3	6	0.927069	0.988594	1.0068	1.00096	0.925045	0.939918	0.964939	137	3.27	3	3	43.37	1.96	2	3	1224	138.258	7.66455
IPI00479934.1	non-specific lipid-transfer protein isoform 4 proprotein	41.43	7	6	6	9	0.923928	1.00076	1.00651	0.995036	0.923487	0.908898	0.965016	246.36	41.43	6	6	52.11	27.86	3	3	140	15.0698	8.92432
IPI00759715.1	Isoform Cytoplasmic of Fumarate hydratase, mitochondrial	6	11	3	3	4	0.913744	0.971644	1.01079	0.984234	0.923382	0.996826	0.819637	96.5245	6	3	3	33.49	2.57	1	1	467	50.1807	7.40088
IPI00306825.3	Isoform 1 of Tumor protein D54	32.52	7	6	6	9	0.945824	1.02065	0.990614	0.985226	0.920668	0.953697	0.991037	217.658	32.52	6	6	66.11	21.84	3	3	206	22.2243	5.36377
IPI00977851.1	Uncharacterized protein	20.63	9	1	1	1	0.881665	1.0004	1.03842	0.956106	0.920432	0.8775	0.857894	34.62	20.63	1	1					63	7.08146	4.28467
IPI01014543.1	cDNA FLJ54186, highly similar to Nuclear receptor-binding protein	5.05	3	2	2	4	0.886884	1.01692	0.971772	1.01102	0.920386	0.895735	0.853013	83.6497	5.05	2	2	42.98	5.05	2	2	515	57.9212	5.10986
IPI01011882.1	cDNA FLJ50515, highly similar to Dihydrolipoyl dehydrogenase, mitochondrial	20.49	5	5	5	7	0.910484	0.990498	1.0181	0.994738	0.920015	0.961246	0.807336	255.258	17.8	4	4	78.92	13.41	3	3	410	43.5596	7.03467
IPI00941161.1	Isoform 1 of General vesicular transport factor p115	2.7	2	2	2	3	0.92263	0.970397	1.02551	1.00183	0.918679	0.949605	0.913169	52.1	1.98	1	1	31.72	2.7	2	2	962	107.828	4.90674
IPI00183603.3	Oligosaccharyltransferase complex subunit OSTC	8.05	2	1	1	1	0.848167	1.02999	1.01229	0.953492	0.918595	0.842864	0.783127	30.79	8.05	1	1					149	16.8178	9.12939
IPI01015355.1	Uncharacterized protein	7.36	6	4	4	5	0.912516	1.00871	1.00482	0.975594	0.918491	0.932212	0.905023	172.618	4.86	3	3	58.33	4.6	2	2	761	83.364	7.60596
IPI00294955.3	U6 snRNA-associated Sm-like protein LSm4	7.19	1	1	1	1	1.00452	0.991471	0.978069	1.03178	0.918363	1.14838	0.962946	52.64	7.19	1	1					139	15.3399	9.99365
IPI00016513.5	Ras-related protein Rab-10	16.5	60	1	3	7	0.903542	0.98673	1.005	1.00722	0.917929	0.968374	0.824477	177.847	16.5	3	4	74.53	11	2	3	200	22.5266	8.38232
IPI00895865.1	electron transfer flavoprotein subunit alpha, mitochondrial isoform b	24.3	2	4	4	10	0.941362	0.992701	1.00935	0.993717	0.917306	0.975116	0.865129	343.615	24.3	4	6	88.42	18.66	3	4	284	30.0069	8.57275
IPI00005087.1	Tropomodulin-3	11.36	1	2	2	2	0.928948	0.970119	0.981011	1.04643	0.91696	0.869414	1.04287	134.24	11.36	2	2					352	39.5703	5.18604
IPI00921849.1	cDNA FLJ57046, highly similar to Lysosomal alpha-glucosidase	8.23	1	1	3	4	0.880555	0.992785	1.03125	0.972026	0.916935	0.841849	0.903325	128.09	8.23	3	3	25.09	2.17	1	1	644	71.7494	6.34131
IPI00022143.3	Isoform 1 of Extended synaptotagmin-1	9.96	4	6	6	9	0.830327	1.01909	0.984359	0.978726	0.914409	0.937747	0.718426	343.548	7.52	5	5	61.34	7.16	4	4	1104	122.78	5.8335
IPI00032140.4	Serpin H1	20.57	12	6	6	8	0.859362	0.991139	1.01794	0.991904	0.914252	0.897844	0.871413	207.204	12.2	4	4	86.04	15.07	4	4	418	46.4112	8.68994
IPI00908532.1	cDNA FLJ57633, highly similar to Lysosome-associated membrane glycoprotein 1	4.4	2	1	1	2	0.858714	1.0156	1.00201	0.979993	0.912423	0.873277	0.791074	39.74	4.4	1	1	22.73	4.4	1	1	364	38.9609	8.86572
IPI00386533.4	Isoform E of Eukaryotic translation initiation factor 4 gamma 1	4.92	16	5	5	6	0.914889	1.00023	1.01695	0.978044	0.911049	0.940043	0.917772	218.909	3.99	4	4	30.25	1.57	2	2	1403	154.709	5.16064
IPI00792538.2	27 kDa protein	7.02	4	1	1	2	0.848775	0.976864	1.01983	1.00139	0.910868	0.823804	0.81949	57.82	7.02	1	1	26.96	7.02	1	1	242	27.1079	8.76318
IPI00965722.2	cDNA FLJ52361, highly similar to T-complex protein 1 subunit epsilon	10.29	9	4	4	6	0.863806	0.998846	1.01604	0.98578	0.909612	0.795317	0.910959	91.0863	8.64	3	3	57.51	8.64	3	3	486	53.814	6.41748
IPI00220362.5	10 kDa heat shock protein, mitochondrial	60.78	4	6	6	12	1.01713	1.02741	0.956619	1.0179	0.909608	0.979817	1.15144	200.431	49.02	5	6	116.432	52.94	5	6	102	10.9249	8.92432
IPI00784295.2	Isoform 1 of Heat shock protein HSP 90-alpha	43.03	17	19	28	56	0.895513	1.00923	1.0091	0.994278	0.908265	0.892088	0.899939	1406.49	38.93	24	31	415.099	31.69	20	25	732	84.6067	5.021
IPI00005474.5	Isoform 1 of Phospholysine phosphohistidine inorganic pyrophosphate phosphatase	7.78	1	1	1	2	0.929387	0.983094	0.97705	1.04175	0.906845	1.03954	0.844189	83.35	7.78	1	1	37.71	7.78	1	1	270	29.1469	6.15088
IPI00894160.1	Uncharacterized protein	26.56	16	1	1	2	0.919821	0.985886	1.00743	1.00546	0.906573	1.03595	0.814587	99.21	26.56	1	1	34.12	26.56	1	1	64	6.93966	5.24951
IPI00963816.1	Uncharacterized protein	5.11	4	2	2	2	0.896043	0.992546	0.999318	1.00663	0.905836	0.878567	0.92582	67.1183	5.11	2	2					333	37.0879	6.26514
IPI00783982.1	Coatomer subunit gamma	4.58	1	3	3	4	0.873193	0.973181	1.02714	0.997267	0.903696	0.884867	0.840086	147.206	4.58	3	3	38.95	1.49	1	1	874	97.6555	5.46533
IPI00910438.1	cDNA FLJ54574, highly similar to Staphylococcal nuclease domain-containing protein 1	1.01	3	1	1	1	0.954578	0.968543	1.01909	1.011	0.902287	1.03667	0.94462	53.39	1.01	1	1					889	99.6164	7.06396
IPI00744692.1	Transaldolase	18.99	4	6	6	10	0.917509	1.01009	1.01749	0.979113	0.901128	0.897887	0.916229	194.94	16.62	5	5	95.24	15.73	5	5	337	37.5165	6.81494
IPI01022863.1	Citrate synthase	15	15	5	5	11	0.841462	0.975431	1.00485	1.01568	0.901018	0.806345	0.76183	258.146	15	5	6	89.74	12.25	4	5	400	44.6747	7.18115
IPI00185398.5	Uncharacterized protein	5.04	7	2	2	2	0.887359	1.01047	1.00002	0.986881	0.900076	0.864883	0.91665	120.24	5.04	2	2					635	71.7826	7.13721
IPI00946257.1	Isoform 4 of Ubiquitin-associated protein 2-like	0.92	5	1	1	2	0.89876	0.996598	1.01754	0.982956	0.898687	0.907067	0.909972	91.1145	0.92	1	2					976	103.106	6.87354
IPI00789674.2	cDNA FLJ56271, highly similar to Coatomer subunit beta	2.96	2	2	2	2	0.925031	0.996335	0.996542	1.00633	0.897194	0.924552	0.984469	71.62	2.17	1	1	14.16	0.8	1	1	877	98.9836	5.16064
IPI00015077.1	Eukaryotic translation initiation factor 1	14.16	2	1	1	1	0.880084	0.968001	1.01313	1.01812	0.89649	0.806624	0.972932	39.15	14.16	1	1					113	12.7246	7.44482
IPI00916393.1	Uncharacterized protein	9.38	3	1	1	2	0.856045	1.03553	0.981287	0.981665	0.896404	0.942107	0.716122	43.1	9.38	1	1	28.72	9.38	1	1	128	14.5693	5.14795
IPI00894205.2	protein NipSnap homolog 1 isoform 2	5.3	2	1	1	1	0.923216	1.04624	0.992242	0.95832	0.896078	0.999027	0.887102	69.96	5.3	1	1					264	31.4448	9.11475
IPI00795163.2	Uncharacterized protein	21.3	7	1	1	2	0.924602	1.01354	0.972897	1.01412	0.895588	0.880715	1.04145	127.45	21.3	1	1	32.54	21.3	1	1	108	11.7037	5.23682
IPI00936002.1	Isoform 2 of Alpha-aminoadipic semialdehyde dehydrogenase	6.07	6	2	2	2	0.919484	0.986914	0.998767	1.01388	0.895294	0.968997	0.909998	83.3195	6.07	2	2					511	55.3315	6.85889
IPI00876962.2	Isoform 2 of Inverted formin-2	4.35	2	3	3	7	0.894716	0.985939	1.00971	0.989638	0.895212	0.951422	0.867369	235.009	4.35	3	4	73.97	3.15	2	3	1240	134.533	5.52881
IPI00014238.2	Isoform Cytoplasmic of Lysyl-tRNA synthetase	5.7	3	3	3	4	0.907764	0.961057	1.02558	0.99895	0.892327	0.952048	0.895417	54.6832	3.52	2	2	27.01	3.69	2	2	597	68.0046	6.354
IPI01015591.2	Uncharacterized protein	3.19	2	2	2	3	0.847057	0.967191	1.06554	0.961159	0.891319	0.821775	0.82994	112.479	3.19	2	2	22.91	1.53	1	1	784	89.4465	7.45947
IPI00013860.3	3-hydroxyisobutyrate dehydrogenase, mitochondrial	6.85	1	2	2	3	0.864156	1.00159	1.00305	0.992993	0.890035	0.817869	0.906339	92.07	6.85	2	2	38.53	3.87	1	1	336	35.3058	8.1333
IPI00797038.1	Isoform 1 of Phosphoenolpyruvate carboxykinase [GTP], mitochondrial	9.84	3	5	5	7	0.879447	0.9985	1.00434	0.990998	0.88958	0.878424	0.895587	157.238	8.44	4	4	41.05	5.78	3	3	640	70.6846	7.62061
IPI00969136.2	Uncharacterized protein	30.19	10	5	5	6	0.96206	1.00763	0.958363	1.01394	0.889568	0.955084	1.06936	250.504	24.15	4	4	43.45	12.08	2	2	265	30.9376	4.60205
IPI00438230.3	Isoform 2 of Transcription intermediary factor 1-beta	11.69	2	7	7	10	0.903002	0.989877	1.00032	1.0142	0.888861	0.927214	0.91405	268.113	9.03	5	5	77.41	7.97	5	5	753	79.4235	5.98584
IPI00025512.2	Heat shock protein beta-1	46.34	3	7	7	14	0.886458	1.00823	0.990388	0.989801	0.888673	0.890706	0.936359	381.622	46.34	7	9	92.8	23.41	4	5	205	22.7685	6.40479
IPI01020686.1	Uncharacterized protein	59.08	27	4	16	45	0.920448	1.00005	1.00765	0.985929	0.887748	1.01609	0.854431	1083.92	54.71	14	22	386.23	53.1	15	23	435	48.4876	5.19873
IPI00013890.2	Isoform 1 of 14-3-3 protein sigma	29.03	7	3	6	17	0.93539	1.03711	0.975593	0.980026	0.884467	0.95251	1.00413	367.827	25.81	5	8	145.26	29.03	6	9	248	27.7567	4.7417
IPI00719622.1	40S ribosomal protein S28	17.39	1	1	1	2	0.918325	1.01937	0.984007	0.995765	0.882955	0.929366	0.974379	66.02	17.39	1	1	20.79	17.39	1	1	69	7.8362	10.6968
IPI00910779.1	cDNA FLJ52141, highly similar to 14-3-3 protein gamma	21.74	8	1	4	10	0.843452	1.02171	0.981186	0.996385	0.882606	0.823051	0.838612	210.63	17.87	3	5	107.438	12.56	3	5	207	23.4876	4.81787
IPI00922900.1	cDNA FLJ50656, highly similar to Surfeit locus protein 4	24.22	6	2	2	4	0.876022	0.994587	1.00321	0.998931	0.879911	0.924632	0.817953	177.429	24.22	2	3	42.44	14.06	1	1	128	14.8445	5.98584
IPI00552590.1	T-complex protein 1 subunit zeta isoform b	4.53	4	2	2	3	0.966673	0.996991	0.995619	1.00578	0.87986	0.99278	1.06903	68.162	4.53	2	2	31.85	2.47	1	1	486	53.2551	7.26904
IPI00978807.1	Protein	11.93	4	1	1	1	0.843826	0.992808	0.995039	1.01174	0.879756	0.858197	0.799553	78.5	11.93	1	1					109	12.1462	8.74854
IPI00009904.1	Protein disulfide-isomerase A4	18.6	7	10	10	21	0.865188	1.00656	0.997344	0.999788	0.879372	0.821805	0.92176	371.205	17.67	9	12	110.75	14.57	8	9	645	72.887	5.07178
IPI00478231.2	Transforming protein RhoA	19.17	13	3	3	4	0.905072	0.98394	0.990631	1.00346	0.878584	0.887541	0.938128	142.069	19.17	3	3	35.48	5.7	1	1	193	21.7541	6.1001
IPI01013559.1	cDNA FLJ58502, highly similar to Protein disulfide-isomerase A6	25.4	5	8	8	18	0.889726	1.01289	0.985017	1.02036	0.876809	0.93104	0.966096	449.207	25.4	8	9	261.44	19.45	6	9	437	47.8081	5.08447
IPI00414676.6	Heat shock protein HSP 90-beta	36.05	10	13	23	45	0.88474	0.987277	1.00698	1.00343	0.876659	0.930013	0.920039	1019.32	29.83	18	23	393.42	28.45	18	22	724	83.2121	5.03369
IPI00953109.2	Isoform 6 of Filamin-B	2.01	12	2	3	10	0.878016	1.022	1.00802	0.964861	0.875895	0.893649	0.878833	170.719	2.01	3	3	178.52	1.46	2	7	2537	271.244	5.71924
IPI01010570.1	Uncharacterized protein	2.11	2	1	1	1	0.892032	0.983788	0.95516	1.06504	0.875034	0.918984	0.903137	47.57	2.11	1	1					662	76.1639	5.42725
IPI00220113.1	Isoform 2 of Microtubule-associated protein 4	1.23	4	1	1	1	0.932232	0.974556	1.00052	1.02502	0.874585	0.940429	1.02166	53.99	1.23	1	1					979	102.842	5.46533
IPI00643196.1	cDNA FLJ35278 fis, clone PROST2006579, highly similar to 6-phosphofructokinase type C	7.73	6	3	4	5	0.883939	0.939897	1.06139	0.995027	0.874106	0.88608	0.916552	154.539	7.73	4	4	22.09	2.71	1	1	776	85.2615	8.5874
IPI00219219.3	Galectin-1	23.7	2	3	3	4	0.913686	1.0248	0.955081	1.0163	0.871272	0.947398	1.02082	112.21	17.78	2	2	41.77	11.85	2	2	135	14.7062	5.50342
IPI00291510.3	Inosine-5'-monophosphate dehydrogenase 2	6.81	3	2	2	2	0.849399	1.00623	0.971772	1.02211	0.871042	0.882497	0.798558	84.7	6.81	2	2					514	55.7696	6.90283
IPI00013452.11	Bifunctional aminoacyl-tRNA synthetase	2.91	3	3	3	5	0.779211	1.01298	1.00582	0.98712	0.869933	0.850625	0.71707	132.329	2.91	3	3	34.84	1.79	2	2	1512	170.483	7.32764
IPI00012102.1	N-acetylglucosamine-6-sulfatase	7.61	8	3	3	3	0.827212	1.01527	0.975522	1.00814	0.869916	0.805426	0.81235	139.973	7.61	3	3					552	62.042	8.30908
IPI00922359.1	Protein-L-isoaspartate O-methyltransferase	17.71	4	1	1	1	0.843359	0.994022	0.995507	1.00994	0.866513	0.892956	0.77169	58.14	17.71	1	1					192	20.6696	6.87354
IPI00024993.4	Enoyl-CoA hydratase, mitochondrial	27.24	1	5	5	12	0.880101	0.973903	1.01822	0.991996	0.865141	0.949506	0.89787	479.824	24.14	4	6	107.58	22.41	4	6	290	31.3671	8.07471
IPI00216472.1	Isoform Non-brain of Clathrin light chain B	9	3	2	2	2	0.882944	1.04349	0.952836	1.0041	0.864939	0.856387	0.960474	47.27	4.74	1	1	22.66	4.27	1	1	211	23.1671	4.69092
IPI00642387.1	13 kDa protein	8.62	3	1	1	1	0.847731	1.0271	0.984595	0.98694	0.863711	0.848504	0.847022	41.26	8.62	1	1					116	13.2236	4.83057
IPI00012912.1	Carnitine O-palmitoyltransferase 2, mitochondrial	2.28	1	1	1	1	0.887745	1.01391	0.983166	1.00246	0.863651	0.98282	0.822499					25.53	2.28	1	1	658	73.7304	8.17725
IPI00171152.2	Isoform 4 of Abhydrolase domain-containing protein 11	9.09	3	2	2	2	0.861084	0.981528	1.00751	1.00906	0.862837	0.922125	0.802622	90.25	5.19	1	1	33.68	3.9	1	1	308	33.8416	9.24658
IPI00917166.1	Uncharacterized protein	2.58	9	2	2	2	0.90694	0.971546	1.01099	1.01647	0.862051	0.950835	0.933454	57.94	1.35	1	1	29.53	1.24	1	1	890	98.4569	5.14795
IPI00062120.1	Protein S100-A16	10.68	1	1	1	1	0.857371	0.997102	1.01798	0.98203	0.861621	0.967084	0.735491	62.52	10.68	1	1					103	11.794	6.78564
IPI00646661.1	Uncharacterized protein	10.12	7	1	1	1	0.860886	0.978582	1.01113	1.00912	0.8598	0.965971	0.751964					43.64	10.12	1	1	168	18.7181	5.18604
IPI00792330.2	Uncharacterized protein	47.24	8	3	5	9	0.888306	0.995383	0.993159	1.01079	0.859694	0.88961	0.946906	199.822	47.24	5	5	70.59	39.37	4	4	127	14.5438	8.11865
IPI00641153.3	Isoform 1 of Golgi apparatus protein 1	1.53	3	1	1	2	0.868142	0.98811	0.985981	1.02665	0.858185	0.889395	0.876498	52.95	1.53	1	1	31.95	1.53	1	1	1179	134.464	6.90283
IPI00025086.4	Cytochrome c oxidase subunit 5A, mitochondrial	30	1	2	2	3	0.917241	0.994752	0.977484	1.02773	0.858011	0.974412	0.946334	82.3897	30	2	2	31.16	10	1	1	150	16.7517	6.78564
IPI00410017.1	Isoform 2 of Polyadenylate-binding protein 1	6.4	16	3	3	5	0.858478	0.996129	1.0016	1.00128	0.857066	0.979513	0.837109	157.389	4.94	2	2	51.56	4.39	2	3	547	61.142	9.0708
IPI00220834.8	X-ray repair cross-complementing protein 5	9.15	1	4	4	5	0.813244	0.994628	1.03467	0.979092	0.8556	0.755833	0.845987	213.539	9.15	4	4	24.83	1.23	1	1	732	82.6523	5.80811
IPI00177817.4	Isoform 2 of Sarcoplasmic/endoplasmic reticulum calcium ATPase 2	3.01	13	2	2	3	0.774518	0.987043	1.0098	1.00159	0.855339	0.73046	0.729045	137.259	3.01	2	2	24.58	1.5	1	1	997	109.62	5.36377
IPI00604620.3	Nucleolin	10.7	7	8	8	12	0.889217	1.01162	0.984054	1.00843	0.855259	0.963798	0.932249	222.712	10.7	8	8	78.09	5.21	4	4	710	76.5684	4.70361
IPI00291006.2	Malate dehydrogenase, mitochondrial	51.78	3	13	13	31	0.843126	1.00552	1.00125	0.997112	0.854933	0.807543	0.87188	885.869	51.78	13	17	419.01	41.72	10	14	338	35.4807	8.67529
IPI00980397.1	Uncharacterized protein	36.62	6	2	2	2	0.845331	1.00312	0.982836	1.01344	0.853595	0.859209	0.824811	60.37	16.9	1	1	38.49	19.72	1	1	71	7.79609	9.42236
IPI00916739.1	Elongation factor Ts	10.06	6	1	1	1	0.840321	0.98656	1.01475	0.996712	0.852589	0.786468	0.912991	71.19	10.06	1	1					169	18.5757	9.29053
IPI00013508.5	Isoform 1 of Alpha-actinin-1	27.13	21	11	19	36	0.877375	0.993896	0.995452	1.02205	0.851622	0.909189	0.818571	966.226	25.78	18	19	289.18	20.63	14	17	892	102.993	5.41455
IPI00917623.1	Uncharacterized protein	12.11	3	2	2	3	0.855473	0.974501	1.01213	1.01205	0.851613	0.84989	0.88882	47.8597	12.11	2	2	31.61	6.73	1	1	223	25.5565	6.88818
IPI00470503.2	Isoform 3 of Inorganic pyrophosphatase 2, mitochondrial	9.84	10	2	3	5	0.858656	0.97573	1.00263	1.02117	0.849446	0.885162	0.858701	93.1197	6.89	2	2	47.65	9.84	3	3	305	34.6356	8.45557
IPI00982043.1	Uncharacterized protein	5.05	3	1	1	1	0.976526	1.06666	0.897831	1.04033	0.847185	1.05269	1.07643	46.16	5.05	1	1					277	31.0706	5.2876
IPI00952607.1	T-complex protein 1 subunit eta isoform d	4.81	7	2	2	2	0.837492	0.990519	1.00263	1.00558	0.842723	0.882245	0.795018	54.21	2.81	1	1	38.85	2	1	1	499	54.7695	7.6792
IPI00219678.3	Eukaryotic translation initiation factor 2 subunit 1	3.17	1	1	1	1	0.875438	0.994002	1.01744	0.985897	0.841899	0.907877	0.901094					21.43	3.17	1	1	315	36.0894	5.08447
IPI00299506.9	Isoform 2 of Glucosamine--fructose-6-phosphate aminotransferase [isomerizing] 1	1.91	2	1	2	3	0.91156	0.995631	1.03732	0.962361	0.841383	0.967601	0.956898	32.54	1.17	1	1	25.32	1.91	2	2	681	76.7103	6.84424
IPI00980090.1	Protein	5.99	3	1	1	1	0.89657	0.983269	1.01206	1.00315	0.83936	0.877171	1.01921	77.69	5.99	1	1					334	38.3621	6.23975
IPI00027107.5	elongation factor Tu, mitochondrial precursor	23.74	1	9	9	15	0.85902	0.990103	1.0032	1.01105	0.838661	0.853961	0.800472	404.712	22.2	8	9	140.5	15.6	6	6	455	49.8433	7.60596
IPI00924591.1	Uncharacterized protein	12.64	5	1	1	2	0.810076	0.983662	1.00382	1.01178	0.837966	0.751506	0.867259	90.58	12.64	1	1	26.87	12.64	1	1	182	20.0444	5.60498
IPI00940786.2	cDNA FLJ50873, highly similar to DNA replication licensing factor MCM3	1.31	2	1	1	1	0.85298	0.988374	0.990991	1.02087	0.837844	0.853546	0.893801	42.53	1.31	1	1					762	85.5853	6.15088
IPI00642016.1	Uncharacterized protein	5.34	4	1	1	1	0.801559	0.959831	1.00845	1.03189	0.835073	0.813377	0.762626	38.51	5.34	1	1					206	21.9185	8.76318
IPI00010796.1	Protein disulfide-isomerase	30.51	4	10	15	30	0.848998	1.00977	0.999158	0.990878	0.833225	0.889386	0.871001	451.196	19.88	11	15	236.92	26.57	12	15	508	57.0807	4.86865
IPI00017283.2	Isoleucyl-tRNA synthetase, mitochondrial	3.16	1	2	2	2	0.83702	0.990236	1.02222	0.983962	0.832257	0.941514	0.731788	44.39	1.09	1	1	24.16	2.08	1	1	1012	113.719	7.1958
IPI00643801.1	Uncharacterized protein	4.5	4	1	1	2	0.869475	0.999789	1.00329	0.995309	0.831988	0.861333	0.951204	56.71	4.5	1	1	25.39	4.5	1	1	289	32.1149	5.021
IPI00979395.1	Conserved hypothetical protein	13.41	3	1	1	1	0.787578	1.00216	1.05778	0.932998	0.825202	0.765401	0.785584	47.55	13.41	1	1					82	9.14216	11.1655
IPI01012526.1	Uncharacterized protein	7.67	7	5	5	7	0.872347	1.00222	1.01561	1.0019	0.824759	0.882945	0.929641	128.585	6.49	4	4	52.75	5.19	3	3	847	96.1558	5.71924
IPI00877061.1	Isoform 3 of Protein tweety homolog 3	3.98	3	1	1	2	0.821387	1.05815	0.882785	1.06584	0.821749	0.901185	0.741337	100.329	3.98	1	2					352	38.4614	6.34131
IPI00443657.2	Uncharacterized protein	10.37	4	1	1	1	0.893253	0.987873	0.997143	1.01465	0.819546	0.923822	0.974812	73.46	10.37	1	1					135	15.3169	10.7407
IPI00172460.4	Isoform 3 of Adenylate kinase 2, mitochondrial	31.68	10	6	6	10	0.817524	1.01782	0.992392	0.982641	0.818113	0.887113	0.809741	304.269	31.68	6	6	123.12	25.25	4	4	202	22.2508	8.79248
IPI00455167.4	Uncharacterized protein	5.45	4	1	1	1	0.782252	1.01563	1.04409	0.933774	0.817634	0.793607	0.740942	27.02	5.45	1	1					220	24.9429	7.48877
IPI00642414.1	Adenylyl cyclase-associated protein	20.69	11	2	2	3	0.802627	0.952897	1.02769	1.0179	0.816511	0.815571	0.787889	56.22	20.69	2	2	26.04	7.47	1	1	174	19.1898	7.04932
IPI00549885.4	Isoform 2 of Pyruvate dehydrogenase E1 component subunit beta, mitochondrial	4.69	3	1	1	2	0.884873	0.975237	0.992505	1.03096	0.813496	0.986778	0.868699	123.909	4.69	1	2					341	37.1759	5.89697
IPI01023034.1	Uncharacterized protein	21.35	7	1	1	2	0.864692	0.967123	1.01361	1.01851	0.812408	0.979872	0.810862	105.13	21.35	1	1	32.12	21.35	1	1	89	10.0283	4.93213
IPI00893431.2	cDNA FLJ53410, highly similar to Eukaryotic translation initiation factor 3 subunit 9	1.76	4	1	1	2	0.842882	1.00097	1.01001	0.986687	0.81183	0.8678	0.873882	53.36	1.76	1	1	22.74	1.76	1	1	738	85.0814	5.26221
IPI00021439.1	Actin, cytoplasmic 1	55.73	30	7	17	81	0.807408	1.00135	1.01763	0.9861	0.807022	0.870956	0.736885	2157.49	55.73	17	51	502.89	45.07	13	30	375	41.7097	5.47803
IPI00020599.1	Calreticulin	20.86	2	8	8	13	0.834707	1.00506	0.99064	0.989793	0.805648	0.836301	0.894237	322.565	16.79	5	7	87.77	13.43	6	6	417	48.1118	4.43701
IPI00984655.1	peroxisomal acyl-coenzyme A oxidase 1 isoform c	6.43	4	3	3	3	0.841151	0.995087	1.02605	1.0229	0.805353	0.867495	0.827204	65.71	5.31	2	2	18.74	1.13	1	1	622	70.0908	7.60596
IPI01011531.3	cDNA FLJ54149, highly similar to Annexin A7	9.82	4	3	3	3	0.827233	1.00203	0.983009	1.01519	0.803534	0.847308	0.854206	102.424	7.44	2	2	22.33	2.38	1	1	336	37.7809	7.18115
IPI00783097.4	Glycyl-tRNA synthetase	4.33	1	2	2	2	0.777581	0.990817	1.03326	0.971879	0.803115	0.775159	0.765854	110.649	4.33	2	2					739	83.1126	7.03467
IPI00020632.4	Argininosuccinate synthase	7.33	4	2	2	2	0.833029	0.983398	1.02889	0.9843	0.801794	0.929709	0.770644	110.24	7.33	2	2					450	50.7852	8.39697
IPI00012503.1	Isoform Sap-mu-0 of Proactivator polypeptide	11.83	6	6	6	11	0.836418	1.02557	0.954244	1.02167	0.797927	0.837296	0.933807	204.592	11.83	6	6	79.94	9.73	5	5	524	58.0739	5.17334
IPI00909338.2	lysosome membrane protein 2	3.58	2	1	1	1	0.812698	0.986806	0.986497	1.02746	0.797276	0.800344	0.869118	37.54	3.58	1	1					335	37.743	5.13525
IPI00983612.1	Uncharacterized protein	7.69	7	1	1	1	0.801394	1.00757	0.971459	1.022	0.796885	0.853111	0.762573	70.18	7.69	1	1					156	17.0752	9.49561
IPI00847986.1	Isoform 2 of 40S ribosomal protein S24	8.46	5	1	1	1	0.738503	1.03134	1.001	0.964467	0.796585	0.663187	0.775015					24.3	8.46	1	1	130	15.0592	10.8872
IPI00848061.2	Isoform 3 of 1-phosphatidylinositol-4,5-bisphosphate phosphodiesterase eta-1	0.8	4	1	1	1	0.783003	0.977019	1.02015	1.00088	0.795915	0.782931	0.785781	28.17	0.8	1	1					1002	114.434	7.63525
IPI00983400.1	Uncharacterized protein	12.06	3	1	1	1	0.723896	1.00343	1.03477	0.956911	0.792885	0.656471	0.7357	86.81	12.06	1	1					141	15.1501	9.46631
IPI00178440.3	Elongation factor 1-beta	24.44	5	4	4	7	0.870048	1.008	0.98847	1.00791	0.791015	0.85162	1.01696	183.943	24.44	4	5	55.1	12.44	2	2	225	24.7483	4.66553
IPI00432865.1	Putative 60S ribosomal protein L13a-like MGC87657	7.84	2	1	1	1	0.783275	1.01172	1.02157	0.962627	0.789534	0.75753	0.827122	35.7	7.84	1	1					102	12.1269	10.7554
IPI00010779.4	Isoform 1 of Tropomyosin alpha-4 chain	31.45	4	7	10	16	0.843112	1.00842	0.981105	1.00073	0.789118	0.776558	0.962739	329.396	28.63	9	9	101.93	20.16	7	7	248	28.5045	4.69092
IPI00896474.3	Isoform 2 of Tumor protein D52	27.72	11	4	4	7	0.801115	1.01892	0.998862	0.983103	0.788754	0.824338	0.835475	215.038	27.72	4	4	72.73	22.28	3	3	184	19.8512	4.95752
IPI00893062.1	X-ray repair complementing defective repair in Chinese hamster cells 6	12.7	4	6	6	6	0.820808	1.00196	0.994934	1.00006	0.786674	0.841847	0.829983	157.942	12.7	6	6					559	64.243	9.27588
IPI00921931.2	cDNA FLJ50080, highly similar to Succinyl-CoA ligase (GDP-forming) beta-chain, mitochondrial	6.33	4	2	2	4	0.797711	1.00504	1.00508	0.987336	0.783031	0.794361	0.840345	101.109	6.33	2	2	32.55	6.33	2	2	379	41.4125	7.72314
IPI00007402.3	Importin-7	2.99	2	2	2	3	0.8266	0.976581	1.0208	1.00032	0.780096	0.938023	0.761678	80.4897	2.99	2	2	33.96	1.45	1	1	1038	119.44	4.81787
IPI00016639.7	Protein kinase C iota type	2.35	1	1	1	1	0.856967	0.998104	1.00283	0.997587	0.779027	0.902792	0.924033	55.25	2.35	1	1					596	68.2183	5.84619
IPI00909354.3	Putative uncharacterized protein	3.99	6	1	1	2	0.818008	1.02706	1.00645	0.963003	0.777116	0.859719	0.840281	36.48	3.99	1	1	31.8	3.99	1	1	351	39.5358	9.08545
IPI00910169.1	cDNA FLJ54122, highly similar to Cytosol aminopeptidase	7.54	4	3	3	3	0.764576	0.993256	0.931114	1.08142	0.775955	0.781142	0.748002	72.2395	5.31	2	2	27.58	2.23	1	1	358	39.3203	9.30518
IPI00964070.1	Uncharacterized protein	14.79	4	3	3	4	0.776829	1.02225	1.00272	0.985577	0.77561	0.817158	0.747354	115.773	14.79	3	3	51.62	5.63	1	1	284	32.0985	5.93506
IPI00791490.1	Uncharacterized protein	14.67	4	2	2	5	0.791798	0.996845	1.0086	0.988271	0.773693	0.842246	0.685107	208.679	14.67	2	3	39.34	14.67	2	2	259	29.2269	6.02393
IPI00016339.4	Ras-related protein Rab-5C	11.57	16	2	2	4	0.757391	0.978527	0.99786	1.02271	0.77201	0.74911	0.765197	90.761	11.57	2	2	44.29	11.57	2	2	216	23.4678	8.41162
IPI00965185.1	Uncharacterized protein	8	4	1	1	2	0.860118	1.02914	0.949101	1.02374	0.771426	0.990115	0.835685	67.16	8	1	1	46.94	8	1	1	150	16.568	9.26123
IPI00954824.1	Isoform 2 of Lysine-specific demethylase NO66	1.4	2	1	1	2	0.788967	0.974307	0.991476	1.03521	0.770921	0.828807	0.782656	38.13	1.4	1	2					429	48.6564	5.22412
IPI00788871.1	Uncharacterized protein	2.54	3	1	1	2	0.812363	0.984067	1.02297	0.990329	0.770541	0.877938	0.805733	72.69	2.54	1	1	33.07	2.54	1	1	591	65.9928	8.06006
IPI00009896.1	Epoxide hydrolase 1	11.87	1	4	4	5	0.749236	0.996736	0.988847	1.02273	0.769303	0.766808	0.814574	133.101	11.87	4	4	27.82	1.98	1	1	455	52.915	7.25439
IPI00395887.4	Thioredoxin-related transmembrane protein 1	4.64	1	1	1	2	0.767178	1.02925	0.972852	0.997563	0.768044	0.799173	0.745177	33.59	4.64	1	1	25.83	4.64	1	1	280	31.7708	4.98291
IPI00910683.2	cDNA FLJ59557, highly similar to 2-oxoglutarate dehydrogenase E1 component, mitochondrial	5.27	9	4	4	5	0.775692	0.984035	1.01359	1.00024	0.767227	0.784627	0.751662	142.396	5.27	4	4	39.16	1.03	1	1	873	98.9525	7.45947
IPI00439936.1	Uncharacterized protein	5.77	12	1	1	1	0.755238	0.992058	1.02635	0.978169	0.767206	0.717307	0.806145	32.18	5.77	1	1					156	16.4315	8.83643
IPI00455383.4	Isoform 2 of Clathrin heavy chain 1	19.34	6	23	23	36	0.754501	1.00462	0.999901	1.00306	0.766733	0.783768	0.782352	1024.14	19.34	23	24	213.44	12.02	12	12	1639	187.771	5.69385
IPI01013460.1	cDNA FLJ58187, highly similar to Protein-glutamine gamma-glutamyltransferase 2	15.35	4	8	8	13	0.797662	0.984173	1.01466	1.00137	0.766413	0.827495	0.857567	258.757	13.37	7	7	83.9216	10.23	6	6	606	68.6054	5.30029
IPI00329236.3	Protein kinase C delta type	2.96	1	1	1	2	0.839244	0.926022	1.02918	1.04489	0.765177	0.850983	0.943583	95.08	2.96	1	1	37.59	2.96	1	1	676	77.4549	7.75244
IPI00293088.7	Lysosomal alpha-glucosidase	5.25	1	1	3	4	0.79025	0.973591	0.977838	1.05094	0.764432	0.8502	0.768972	129.76	5.25	3	3	25.09	1.47	1	1	952	105.257	5.99854
IPI00793199.1	annexin A4	23.36	2	5	5	9	0.76364	0.998078	1.02755	0.975863	0.758503	0.761137	0.734754	322.899	23.36	5	5	103.35	19.63	4	4	321	36.0622	6.12549
IPI01012355.1	18 kDa protein	21.29	6	3	3	5	0.790235	1.00344	0.980854	1.00315	0.756497	0.850763	0.778701	149.234	21.29	3	3	47.4939	15.48	2	2	155	17.6101	9.30518
IPI00893703.1	Uncharacterized protein	6.42	2	1	1	1	0.833476	0.968768	0.991669	1.04086	0.755894	0.907036	0.864614					32.71	6.42	1	1	187	21.2988	10.272
IPI00790834.2	Uncharacterized protein	3.07	2	1	1	1	0.765426	0.97957	1.04505	0.970853	0.755516	0.803046	0.750556	62.97	3.07	1	1					488	53.8989	7.86963
IPI00922838.1	cDNA FLJ56074, highly similar to 150 kDa oxygen-regulated protein	11.52	8	8	8	10	0.789819	1.00091	0.982463	1.0048	0.75435	0.811533	0.837699	373.07	10.3	7	7	63.26	3.57	3	3	981	109.637	6.13818
IPI00386755.2	ERO1-like protein alpha	3.85	4	2	2	4	0.759366	0.987693	1.02723	0.994289	0.754052	0.741172	0.819855	52.6897	3.85	2	2	63.54	2.35	1	2	468	54.3581	5.68115
IPI00943181.1	Uncharacterized protein	19.29	1	3	3	12	0.696965	0.988696	1.02287	0.981921	0.753412	0.731388	0.605505	252.804	19.29	3	6	107.63	19.29	3	6	254	29.1083	6.7124
IPI00937615.2	Elongation factor 1-gamma	6.18	5	4	4	7	0.759704	0.995821	0.994908	1.0087	0.753311	0.720208	0.775457	107.134	4.35	2	3	67.01	6.18	4	4	437	50.0871	6.66846
IPI00893541.1	14 kDa protein	28.46	1	1	3	5	0.751578	1.00237	1.00467	0.991062	0.752507	0.694253	0.841364	109.59	19.51	2	2	56.31	28.46	3	3	123	13.5108	7.29834
IPI01012004.1	cDNA PSEC0175 fis, clone OVARC1000169, highly similar to Protein disulfide-isomerase A3	22.71	5	8	10	12	0.764886	1.01112	1.0014	0.982392	0.74992	0.775753	0.781097	204.724	17.08	7	7	83.63	10.42	5	5	480	54.0685	7.21045
IPI00374151.1	thioredoxin-dependent peroxide reductase, mitochondrial isoform b	9.24	2	2	2	2	0.753337	0.974457	0.996866	1.029	0.749135	0.752024	0.77873	64.86	5.88	1	1	23.06	3.36	1	1	238	25.8223	7.45947
IPI00549413.2	Uncharacterized protein	21.57	3	3	3	8	0.761879	0.997705	0.995497	1.00104	0.748737	0.746987	0.723536	185.549	14.22	2	3	97.41	21.57	3	5	204	22.7408	5.52881
IPI00004860.2	Isoform Complexed of Arginyl-tRNA synthetase, cytoplasmic	7.12	5	4	4	7	0.774814	0.986772	1.02022	0.992526	0.743725	0.827364	0.805222	171.354	7.12	4	4	61.97	4.85	3	3	660	75.3309	6.68311
IPI01022644.1	Uncharacterized protein	20.34	11	2	2	2	0.73842	0.985953	1.00688	1.00558	0.742029	0.743002	0.745207	100.519	20.34	2	2					177	19.8662	7.69385
IPI01009205.1	35 kDa protein	3.86	3	1	1	1	0.771667	0.978414	1.02184	0.997548	0.738391	0.819887	0.774522	37.41	3.86	1	1					337	34.9832	4.67822
IPI00788836.1	Uncharacterized protein	6.83	4	2	2	4	0.761947	0.959811	1.01314	1.0266	0.734459	0.807559	0.759351	164.26	6.83	2	2	45.83	6.83	2	2	542	57.5501	8.95361
IPI00909681.1	Serine hydroxymethyltransferase	15.35	26	5	5	9	0.754396	0.9885	0.988395	1.01644	0.731159	0.776324	0.776363	253.719	13.72	4	4	89.65	10.47	4	5	430	47.8137	9.0708
IPI00917117.1	FAM129B protein (Fragment)	3.36	4	1	1	1	0.701953	1.01654	0.97935	1.00387	0.730281	0.765275	0.602625	47.18	3.36	1	1					327	35.207	6.56592
IPI00169285.6	Putative phospholipase B-like 2	2.89	1	1	1	2	0.741158	0.967719	1.04023	0.988679	0.727894	0.773389	0.736884	48.2	2.89	1	1	25.69	2.89	1	1	589	65.43	6.80029
IPI00646304.4	Peptidyl-prolyl cis-trans isomerase B	28.24	1	6	6	12	0.752689	0.994796	1.00039	0.994476	0.726884	0.771362	0.782326	182.164	24.07	5	6	72.39	23.15	5	6	216	23.7275	9.40771
IPI00978361.1	19 kDa protein	6.67	6	1	1	1	0.696084	0.986093	1.00697	1.00574	0.723017	0.746433	0.614759	69.78	6.67	1	1					165	19.1828	8.30908
IPI00964815.1	Protein	6.47	4	1	1	1	0.758356	0.99845	1.04975	0.945735	0.722949	0.788693	0.786169	48.4	6.47	1	1					170	19.5099	5.70654
IPI00021812.2	Neuroblast differentiation-associated protein AHNAK	9.05	3	8	11	18	0.756164	1.01286	0.996678	0.991598	0.7207	0.792023	0.845517	277.039	6.99	9	10	131.186	7.1	8	8	5890	628.699	6.15088
IPI00795434.1	Uncharacterized protein	16.82	3	1	1	2	0.718389	1.00618	0.963346	1.03239	0.720602	0.741633	0.704376	90.7	16.82	1	1	27.4	16.82	1	1	107	11.5908	8.11865
IPI00917676.1	Uncharacterized protein	3.62	5	1	1	1	0.800118	0.976365	0.995157	1.029	0.716087	0.96746	0.721071	34.37	3.62	1	1					359	40.1007	6.25244
IPI00010214.1	Protein S100-A14	10.58	1	1	1	2	0.71865	0.992783	1.00441	1.00149	0.714956	0.77515	0.670656	60.46	10.58	1	1	24.76	10.58	1	1	104	11.6548	5.23682
IPI00893131.1	Uncharacterized protein	18.73	109	4	4	4	0.718958	0.990578	1.0208	0.983987	0.710716	0.742046	0.71562	123.11	14.72	3	3	26.16	4.01	1	1	299	34.2668	6.7124
IPI00026824.2	Heme oxygenase 2	2.43	1	1	1	2	0.724347	0.99231	1.04012	0.9628	0.710344	0.687895	0.806951	50.6	2.43	1	1	22.81	2.43	1	1	370	41.6425	5.43994
IPI01011809.1	Uncharacterized protein	7.83	4	2	2	3	0.715497	0.956884	1.01816	1.02308	0.710013	0.762975	0.672418	68.6597	7.83	2	2	33.42	3.77	1	1	345	37.1214	4.76709
IPI00019502.3	Isoform 1 of Myosin-9	20.26	12	28	29	54	0.6896	1.00245	1.01276	0.991841	0.708801	0.690821	0.694669	1670.32	20.26	29	31	483.013	15.87	22	23	1960	226.392	5.60498
IPI00797747.2	Protein	8.13	2	1	1	2	0.773678	0.997592	1.00263	0.998352	0.705331	0.865657	0.767949	55.53	8.13	1	1	33.77	8.13	1	1	160	17.6013	7.94287
IPI00478236.3	GTP:AMP phosphotransferase, mitochondrial isoform c	9.55	3	1	1	1	0.708259	0.999171	0.967973	1.03472	0.704591	0.765067	0.65958	43.53	9.55	1	1					157	18.1806	8.77783
IPI00027230.3	Endoplasmin	27.15	8	17	18	33	0.690538	0.985434	1.01366	0.999135	0.70445	0.684838	0.674747	754.13	24.78	16	17	266.19	20.17	15	16	803	92.4113	4.84326
IPI00911039.1	cDNA FLJ54408, highly similar to Heat shock 70 kDa protein 1	32.08	8	1	16	28	0.70065	0.944285	1.03029	1.02424	0.703669	0.677186	0.737713	588.935	29.18	14	16	177.95	25.77	12	12	586	63.8849	5.5542
IPI01025005.1	Uncharacterized protein	10.62	5	2	2	4	0.656414	0.977047	1.00564	1.01678	0.703654	0.65993	0.606105	66.56	6.64	1	1	59.76	10.62	2	3	226	25.8758	10.6675
IPI00909432.1	Isoform 4 of Glutathione S-transferase kappa 1	21.86	6	3	3	5	0.694684	0.970585	1.0407	0.98998	0.69992	0.68196	0.690878	114.443	15.85	2	2	55.35	21.86	3	3	183	20.5245	6.53662
IPI00976162.1	Conserved hypothetical protein	11.49	5	1	1	1	0.74695	1.00798	0.994643	0.996135	0.698097	0.786255	0.78098	48.63	11.49	1	1					87	9.87233	8.90967
IPI00221089.5	40S ribosomal protein S13	27.15	3	4	4	6	0.710817	0.997684	0.995249	0.99433	0.697733	0.748917	0.698163	109.575	22.52	3	4	36.84	14.57	2	2	151	17.2117	10.5356
IPI00966202.2	cDNA FLJ52285, highly similar to Vesicular integral-membrane protein VIP36	14.39	5	3	3	4	0.760656	0.977431	1.01392	0.98648	0.69547	0.753828	0.702685	72.62	10.88	2	2	55.43	7.72	2	2	285	32.5571	6.53662
IPI00641665.1	12 kDa protein	13.91	3	1	1	1	0.721341	0.977348	0.997829	1.02502	0.694537	0.768739	0.715405	54.31	13.91	1	1					115	12.3746	5.17334
IPI00967876.1	Protein	10.99	5	1	1	1	0.665807	1.0208	0.987638	0.990262	0.693952	0.649986	0.665281	37.21	10.99	1	1					91	10.1492	7.12256
IPI00941747.1	Calnexin	15.88	15	8	8	15	0.67513	0.991546	1.00455	1.01102	0.691404	0.682844	0.675439	360.775	15.88	8	12	43.03	3.72	2	3	592	67.5259	4.60205
IPI01010893.1	Protein	16.46	5	1	1	1	0.735376	0.995087	1.00168	1.00204	0.690018	0.804899	0.726514	45.61	16.46	1	1					79	8.70224	5.38916
IPI01014435.1	cDNA FLJ51696, highly similar to Ras-related protein Rap-1b	30.3	24	5	5	6	0.707223	1.00372	1.00288	0.985939	0.689187	0.692619	0.767266	179.22	30.3	5	5	22.02	6.67	1	1	165	18.7666	8.52881
IPI00794746.1	Uncharacterized protein	8.65	2	1	1	3	0.692414	1.00235	0.992781	1.0041	0.687989	0.724502	0.672975	59.74	8.65	1	1	51.19	8.65	1	2	208	24.4174	10.6675
IPI00022774.3	Transitional endoplasmic reticulum ATPase	15.01	4	8	8	15	0.736113	0.998893	1.00139	1.00713	0.687905	0.790013	0.732799	549.491	15.01	8	8	132.069	12.9	7	7	806	89.2657	5.26221
IPI00965952.1	Uncharacterized protein	23.98	15	4	4	7	0.722673	1.01649	0.983745	0.991595	0.682406	0.727011	0.757542	201.779	23.98	4	4	48.48	18.55	3	3	221	23.0622	5.10986
IPI01011853.1	cDNA FLJ35358 fis, clone PUAEN2000497, highly similar to Tubulin beta-6 chain	20.32	4	1	6	13	0.723277	0.973296	1.05706	0.964304	0.680033	0.737981	0.780215	241.761	15.24	4	6	129.414	20.32	6	7	374	41.9251	4.90674
IPI00879638.2	cDNA FLJ58652, highly similar to Probable ATP-dependent RNA helicase DDX17	2.86	10	1	1	1	0.693451	0.998198	0.998063	1.00272	0.680004	0.676448	0.750095	39.06	2.86	1	1					420	47.5272	7.66455
IPI00745893.2	small ubiquitin-related modifier 2 isoform b precursor	16.9	8	1	1	2	0.699267	1.03157	0.938047	1.0333	0.678654	0.683393	0.764113	44.93	16.9	1	1	23.11	16.9	1	1	71	8.106	5.41455
IPI00790570.1	Protein	13.46	4	1	1	2	0.652645	1.01804	0.993316	0.986958	0.670514	0.621005	0.685256	77.73	13.46	1	1	40.23	13.46	1	1	104	12.1409	5.08447
IPI01015385.1	Isocitrate dehydrogenase	31.75	3	10	11	22	0.663955	0.98518	1.01099	1.00047	0.667077	0.683948	0.679874	514.678	29.5	10	13	144.71	19.5	6	9	400	45.1508	7.75244
IPI00008964.3	Ras-related protein Rab-1B	18.91	65	1	3	5	0.695461	1.0148	0.997763	0.985495	0.666215	0.729158	0.70932	155.964	18.91	3	3	54.2949	13.43	2	2	201	22.1572	5.73193
IPI00640929.1	Uncharacterized protein	16.48	3	1	1	2	0.687258	1.0075	1.04553	0.940793	0.665226	0.670303	0.755034	69.16	16.48	1	1	39.47	16.48	1	1	91	10.4084	5.47803
IPI00646899.2	Uncharacterized protein	7.98	3	1	1	1	0.714321	1.01065	1.01133	0.974999	0.662302	0.688922	0.833038	57.19	7.98	1	1					163	18.5797	9.94971
IPI00640462.1	Uncharacterized protein	10.19	10	1	1	1	0.758092	0.985845	1.01795	0.993962	0.660906	0.802637	0.849712	44.21	10.19	1	1					108	12.2773	9.56885
IPI00303476.1	ATP synthase subunit beta, mitochondrial	38	7	13	13	32	0.700215	0.990907	0.996115	1.00296	0.66007	0.711863	0.707699	1049.79	38	13	18	287.15	30.62	11	14	529	56.5246	5.40186
IPI00554618.2	basal cell adhesion molecule isoform 2 precursor	2.04	2	1	1	1	0.554781	1.09838	0.948904	0.950743	0.659596	0.897069		60.4	2.04	1	1					588	63.654	6.1001
IPI00929530.1	Isoform 2 of Adipocyte plasma membrane-associated protein	4.84	3	1	1	2	0.725269	0.982334	1.011	1.0053	0.656492	0.814301	0.722591	31.94	4.84	1	1	45.64	4.84	1	1	289	32.1407	5.84619
IPI00008613.5	Isoform 1 of Interferon-induced 35 kDa protein	5.59	2	1	1	1	0.580289	1.01215	0.993204	0.993302	0.654102	0.577163	0.501277	31.12	5.59	1	1					286	31.5267	6.0874
IPI00293305.4	Isoform Beta-1B of Integrin beta-1	4.56	11	3	3	3	0.694817	0.980643	1.00768	0.991304	0.652005	0.708539	0.751702	101.03	4.56	3	3					789	87.3886	5.47803
IPI00008527.3	60S acidic ribosomal protein P1	19.3	1	2	2	4	0.715944	1.01561	0.959271	1.00501	0.651615	0.727417	0.804632	101.794	19.3	2	3	31.53	14.04	1	1	114	11.5067	4.32275
IPI00983581.1	SYNCRIP protein (Fragment)	2.87	7	1	1	4	0.658225	0.990425	1.01354	0.993405	0.650762	0.731852	0.591886	107.63	2.87	1	2	57.32	2.87	1	2	453	50.6189	6.7124
IPI00219750.1	Isoform 4 of Catenin delta-1	4.75	39	2	2	3	0.693433	0.971496	0.983575	1.04654	0.648439	0.741056	0.710298	53.91	2.2	1	1	55.86	4.75	2	2	590	65.715	8.00146
IPI01010287.1	cDNA FLJ51031, highly similar to ATP-dependent RNA helicase DDX1	3.38	2	1	1	1	0.627674	1.04643	0.999775	0.949851	0.64829	0.601719	0.648881	104.43	3.38	1	1					622	69.5115	7.72314
IPI00015262.10	Calponin-2	12.62	4	3	3	5	0.672507	1.0023	1.00337	0.995566	0.642087	0.679622	0.720747	159.042	12.62	3	3	49.8	9.06	2	2	309	33.6753	7.32764
IPI00029629.4	E3 ubiquitin/ISG15 ligase TRIM25	5.08	1	2	2	3	0.61986	1.0196	0.989791	0.988801	0.64149	0.646783	0.568267	137.009	5.08	2	2	32.89	2.86	1	1	630	70.9277	8.08936
IPI00977640.1	sodium/potassium-transporting ATPase subunit alpha-1 isoform d	6.85	12	4	4	6	0.650247	0.977565	1.01066	1.00255	0.63997	0.652329	0.629329	228.688	6.85	4	4	36.97	3.23	2	2	992	109.48	5.31299
IPI00412579.6	60S ribosomal protein L10a	5.99	1	1	1	1	0.63426	1.01749	0.982835	0.999038	0.638458	0.60415	0.682558	42.96	5.99	1	1					217	24.8155	9.93506
IPI00013917.3	40S ribosomal protein S12	24.24	1	3	3	4	0.692094	1.03262	1.01755	0.990654	0.637809	0.733	0.768132	63.6097	18.18	2	2	42.97	17.42	2	2	132	14.5055	7.21045
IPI00644079.4	cDNA FLJ44920 fis, clone BRAMY3011501, highly similar to Heterogeneous nuclear ribonucleoprotein U	6.27	4	4	4	4	0.668746	1.02097	0.981465	0.996912	0.637023	0.692612	0.707531	96.1944	5.07	3	3	20.15	1.2	1	1	750	83.033	8.79248
IPI00299573.12	60S ribosomal protein L7a	15.79	3	3	3	5	0.659781	1.00769	0.961921	1.05817	0.636044	0.692929	0.666147	63.1695	6.77	2	2	48.22	15.79	3	3	266	29.977	10.6089
IPI00028055.4	Transmembrane emp24 domain-containing protein 10	12.79	3	2	2	3	0.6375	1.00247	1.01975	0.973976	0.634688	0.707762	0.564277	93.8497	12.79	2	2	26.21	7.76	1	1	219	24.96	7.44482
IPI01022636.1	Uncharacterized protein	12.96	14	3	3	5	0.675673	0.972394	1.01475	1.00161	0.632857	0.699948	0.718813	132.809	12.96	3	3	41.15	8.91	2	2	247	27.1703	8.99756
IPI00412714.3	Isoform 4 of Plasminogen activator inhibitor 1 RNA-binding protein	6.98	4	2	2	2	0.708465	1.01599	0.984078	0.999238	0.63146	0.698042	0.832987	85.3297	6.98	2	2					387	42.4013	8.44092
IPI00414980.2	Isoform 2 of Myosin-Ib	3.34	4	2	2	3	0.621437	0.9877	1.00729	1.00323	0.63033	0.630822	0.611642	128.262	3.34	2	2	30.56	1.39	1	1	1078	124.872	9.20264
IPI00973736.2	Uncharacterized protein	10.2	2	1	1	1	0.660234	1.04556	0.961537	0.992734	0.624386	0.627682	0.765197	34.1	10.2	1	1					98	10.898	11.561
IPI01010637.1	cDNA FLJ39753 fis, clone SMINT2018343, highly similar to Synaptic vesicle membrane protein VAT-1homolog	5.33	3	1	1	3	0.650711	1.02983	1.01837	0.946651	0.623897	0.716032	0.62018	94.7495	5.33	1	2	29.35	5.33	1	1	300	32.5377	6.72705
IPI00398758.1	Isoform 2 of Enoyl-CoA delta isomerase 1, mitochondrial	13.68	2	2	2	2	0.655164	0.988497	1.00996	0.999649	0.620369	0.69654	0.665229	101.83	13.68	2	2					285	30.8763	8.89502
IPI00747810.3	52 kDa protein	8.05	5	3	3	3	0.637812	0.979194	1.01531	1.00389	0.617007	0.622308	0.700895	139.82	8.05	3	3					472	52.2299	7.44482
IPI00791426.2	Uncharacterized protein	10.74	3	1	1	2	0.660906	1.05089	0.970811	0.976914	0.616377	0.668497	0.726909	85.08	10.74	1	1	31.47	10.74	1	1	121	14.3598	11.312
IPI00006865.4	Vesicle-trafficking protein SEC22b	10.23	1	2	2	4	0.641809	1.0044	1.02794	0.962231	0.615777	0.680428	0.641823	75.8895	10.23	2	2	34.77	10.23	2	2	215	24.5775	6.91748
IPI00922847.1	cDNA FLJ50115, moderately similar to Membrane-associated progesterone receptor component 1	4.2	4	1	1	2	0.599332	0.974642	1.01167	1.0127	0.61376	0.520277	0.694741	35.46	4.2	1	1	27.19	4.2	1	1	143	15.8691	5.03369
IPI00221092.8	40S ribosomal protein S16	6.85	2	1	1	1	0.639366	1.00626	0.998896	0.993287	0.610616	0.661284	0.66596	31.97	6.85	1	1					146	16.435	10.2134
IPI00964686.1	Uncharacterized protein	10.71	7	3	3	4	0.681881	1.00925	0.995557	1.01188	0.607163	0.666772	0.778496	135.816	10.71	3	3	37.35	5	1	1	280	30.284	7.91357
IPI00420108.6	Dihydrolipoyllysine-residue succinyltransferase component of 2-oxoglutarate dehydrogenase complex, mitochondrial	13.02	8	4	4	7	0.634447	0.986959	0.994136	1.01196	0.605519	0.652236	0.667354	196.215	13.02	4	4	42.78	8.39	3	3	453	48.7245	8.95361
IPI00218200.8	B-cell receptor-associated protein 31	12.2	6	3	3	5	0.601042	0.982648	0.986533	1.0184	0.597454	0.611218	0.60816	111.799	12.2	3	3	49.14	8.13	2	2	246	27.974	8.44092
IPI00216237.5	60S ribosomal protein L36	19.05	1	2	2	3	0.623369	1.00489	1.00735	0.985283	0.595872	0.63857	0.655269	66.07	19.05	2	2	35.57	10.48	1	1	105	12.2459	11.5903
IPI00927101.1	Uncharacterized protein	16.29	9	3	3	4	0.642777	0.955638	1.01738	1.02653	0.594571	0.643174	0.637023	156.629	16.29	3	3	50.23	6.44	1	1	264	29.487	5.24951
IPI00471928.6	ATP synthase subunit alpha	14.71	3	5	5	9	0.592934	0.984763	1.00219	1.01392	0.592261	0.681888	0.583754	269.233	14.71	5	5	72.39	10.34	4	4	503	54.4597	8.23584
IPI00029133.4	ATP synthase subunit b, mitochondrial	5.86	1	1	1	1	0.65709	1.00823	0.985264	1.00617	0.589882	0.718797	0.684963	40.91	5.86	1	1					256	28.8903	9.36377
IPI00219301.7	Myristoylated alanine-rich C-kinase substrate	15.66	1	3	3	7	0.699293	1.00689	0.949951	1.04103	0.589127	0.771107	0.771854	257.695	15.66	3	4	89.68	9.94	2	3	332	31.5359	4.44971
IPI00446235.2	Isoform 2 of NADH-cytochrome b5 reductase 3	19.42	5	4	4	6	0.628995	0.985907	1.01163	1.00597	0.587894	0.681314	0.623905	140.54	15.11	3	3	41.65	12.95	3	3	278	31.6084	7.57666
IPI00008494.4	Intercellular adhesion molecule 1	4.51	2	2	2	4	0.614241	1.01501	1.01894	0.960909	0.586421	0.659126	0.60674	97.3229	4.51	2	2	36.86	4.51	2	2	532	57.789	7.98682
IPI00217030.10	40S ribosomal protein S4, X isoform	7.22	3	2	2	3	0.582258	1.01462	0.987056	0.997294	0.585891	0.571011	0.603217	59.5497	7.22	2	2	23.4	3.8	1	1	263	29.5791	10.1548
IPI00025874.2	Dolichyl-diphosphooligosaccharide--protein glycosyltransferase subunit 1 precursor	6.35	5	3	3	6	0.584388	1.0127	0.998207	0.992944	0.58565	0.619101	0.553835	177.796	6.35	3	3	67.63	6.35	3	3	646	72.733	6.27783
IPI00027180.1	CAAX prenyl protease 1 homolog	3.37	1	1	1	1	0.546493	0.976176	1.01709	1.00512	0.584461	0.483361	0.589435					28.09	3.37	1	1	475	54.7775	7.48877
IPI00980553.1	cDNA FLJ50204, highly similar to 2,4-dienoyl-CoA reductase, mitochondrial	11.66	6	3	3	3	0.599483	0.978524	1.01689	0.989459	0.581509	0.634796	0.631247	118.546	11.66	3	3					326	34.9722	8.89502
IPI00936387.1	Uncharacterized protein	12.46	5	2	2	3	0.561975	1.00056	0.987674	1.01023	0.580942	0.581304	0.526298	148.79	12.46	2	2	35.55	3.48	1	1	345	37.1433	5.61768
IPI00640037.2	cDNA FLJ38496 fis, clone FELIV1000137, highly similar to 60S RIBOSOMAL PROTEIN L5	4.05	2	1	1	1	0.628532	0.977463	0.987544	1.03619	0.580339	0.668369	0.658034	34.28	4.05	1	1					247	28.0262	9.12939
IPI00658086.1	Uncharacterized protein	12.28	5	1	1	2	0.639309	0.93735	1.08916	0.967093	0.578379	0.665843	0.702641	69.54	12.28	1	1	43.43	12.28	1	1	171	19.0581	7.54736
IPI00027851.2	cDNA FLJ53927, highly similar to Beta-hexosaminidase alpha chain	5.56	2	3	3	4	0.602054	1.01019	0.995728	0.99283	0.574587	0.671235	0.63219	148.092	5.56	3	3	24.92	2.04	1	1	540	61.9739	5.26221
IPI00024933.3	Isoform 1 of 60S ribosomal protein L12	5.45	1	1	1	1	0.596553	1.0005	1.02518	0.970526	0.572874	0.589128	0.652242	27.81	5.45	1	1					165	17.8075	9.42236
IPI00220740.1	Isoform 2 of Nucleophosmin	21.89	7	5	5	6	0.63876	1.00936	0.967299	1.02468	0.565578	0.678971	0.686032	187.203	13.21	2	3	38.36	8.68	3	3	265	29.4462	4.61475
IPI00008433.4	40S ribosomal protein S5	13.73	1	2	2	5	0.548048	1.01283	1.0016	0.982615	0.562312	0.623903	0.509463	218.328	13.73	2	3	62.75	7.35	1	2	204	22.8621	9.71533
IPI00220327.4	Keratin, type II cytoskeletal 1	3.57	4	1	2	6	0.65507	0.880801	1.1494	0.96077	0.558954	0.606201	0.860087	110.735	3.57	2	3	87.64	3.57	2	3	644	65.999	8.11865
IPI00916572.1	Protein	12.96	7	1	1	2	0.599865	1.00401	0.981156	1.01513	0.558335	0.656794	0.598354	76.13	12.96	1	1	22.49	12.96	1	1	108	12.8031	11.0044
IPI00216135.1	Isoform 3 of Tropomyosin alpha-1 chain	40.14	21	9	13	21	0.634455	1.01255	0.956761	1.02525	0.556875	0.661166	0.733399	313.478	29.58	10	11	143.33	27.11	9	10	284	32.8558	4.77979
IPI00003918.6	60S ribosomal protein L4	13.58	4	4	4	6	0.569936	0.992502	0.995555	1.00895	0.556066	0.554751	0.6197	253.546	13.58	4	4	58.21	7.03	2	2	427	47.6674	11.063
IPI00909108.1	cDNA FLJ56829, highly similar to Neurogenic differentiation factor 6	3.69	3	1	1	1	0.622698	0.94888	1.04547	1.00284	0.54767	0.714125	0.622686	88.58	3.69	1	1					515	59.3579	7.57666
IPI00013485.3	40S ribosomal protein S2	14.33	9	4	4	7	0.581846	0.976956	1.00355	1.01179	0.545671	0.622847	0.591919	106.586	9.9	3	3	89.96	14.33	4	4	293	31.3046	10.2427
IPI00012750.3	40S ribosomal protein S25	15.2	1	2	2	3	0.556909	0.985497	1.01809	0.994162	0.543877	0.570645	0.570544	69.5972	15.2	2	2	28.67	7.2	1	1	125	13.7337	10.1108
IPI00221091.9	40S ribosomal protein S15a	6.92	1	1	1	2	0.553002	1.03089	1.0184	0.945834	0.539011	0.537767	0.6046	48.49	6.92	1	1	22.76	6.92	1	1	130	14.83	10.1255
IPI00894147.1	Uncharacterized protein	26.47	2	1	1	2	0.543832	0.987859	1.03112	0.977378	0.53852	0.543432	0.565081	63.7	26.47	1	1	23.8	26.47	1	1	34	3.90526	11.0044
IPI01025877.1	49 kDa protein	2.95	3	1	1	1	0.582251	0.955687	1.00254	1.04275	0.538259	0.586859	0.649307	39.69	2.95	1	1					440	48.6385	9.0415
IPI00216514.6	Isoform OA3-293 of Leukocyte surface antigen CD47	2.74	4	1	1	1	0.553383	0.993641	1.02121	0.982134	0.53552	0.54521	0.601232	28.28	2.74	1	1					292	31.722	7.21045
IPI00844369.1	Similar to dJ753D5.2	8.26	2	1	1	1	0.489372	1.00108	1.00712	0.98974	0.535392	0.476356	0.457241					26.5	8.26	1	1	121	13.75	9.26123
IPI00647168.1	Ribosomal protein L11	10.69	4	1	1	2	0.580011	0.985376	1.00607	1.00749	0.532527	0.61257	0.616497	75.98	10.69	1	1	25.59	10.69	1	1	131	14.9138	8.86572
IPI00215780.5	40S ribosomal protein S19	11.03	1	2	2	4	0.560819	1.02505	0.988834	0.984427	0.528622	0.630567	0.524317	76.9495	11.03	2	2	46.52	11.03	2	2	145	16.0505	10.3159
IPI00026271.5	40S ribosomal protein S14	15.23	4	2	2	3	0.567695	0.99845	1.00426	0.995565	0.524472	0.605204	0.588989	38.31	8.61	1	1	39.1249	15.23	2	2	151	16.2625	10.0522
IPI00645201.1	Uncharacterized protein	12.77	2	2	2	3	0.549011	1.00648	0.996475	0.995417	0.520933	0.547948	0.599673	112.62	12.77	2	2	30.82	6.91	1	1	188	21.866	10.3599
IPI00922693.1	cDNA FLJ53662, highly similar to Actin, alpha skeletal muscle	31.78	23	1	11	38	0.562258	0.967157	1.03158	0.991446	0.505832	0.623102	0.566129	774.895	31.78	11	24	243.31	24.49	8	14	343	38.5541	5.37646
IPI00646889.1	Uncharacterized protein	12.39	3	2	2	3	0.581118	0.97199	1.01375	1.01209	0.503746	0.665964	0.590015	92.3595	12.39	2	2	28.47	6.88	1	1	218	24.4469	9.01221
IPI00908521.1	Isoform 2 of Brain acid soluble protein 1	15.61	2	2	2	4	0.587092	1.01338	0.943635	1.04612	0.492489	0.635198	0.665976	134.829	15.61	2	2	71	15.61	2	2	173	17.6536	4.76709
IPI00644936.1	Isoform 3 of Guanine nucleotide-binding protein G(s) subunit alpha isoforms short	5.28	27	2	2	4	0.483812	1.04582	0.971677	0.981324	0.492336	0.487738	0.479816	83.8234	5.28	2	2	49.47	5.28	2	2	379	44.1513	6.29053
IPI00926712.1	Integrin beta	1.76	3	1	1	1	0.490656	0.999911	0.997206	1.00185	0.487697	0.494037	0.502699	51.34	1.76	1	1					681	74.9089	5.97314
IPI00011253.3	40S ribosomal protein S3	26.34	15	6	6	8	0.530421	0.971162	1.00173	1.03206	0.486269	0.564733	0.571174	147.745	22.63	5	5	37.57	12.35	3	3	243	26.6714	9.65674
IPI00909657.1	cDNA FLJ50378, highly similar to Phenylalanyl-tRNA synthetase alpha chain	2.94	2	1	1	2	0.464945	1.00163	1.00088	0.996004	0.477256	0.473949	0.449084	79.48	2.94	1	1	44.85	2.94	1	1	477	54.1238	7.79639
IPI00019472.4	Neutral amino acid transporter B(0)	5.73	4	2	2	2	0.48626	0.98193	1.02954	0.985013	0.474402	0.497958	0.498818	100.98	5.73	2	2					541	56.5623	5.47803
IPI00979226.1	60S ribosomal protein L17 isoform b	6.85	4	1	1	1	0.495591	0.962373	1.00343	1.03471	0.464433	0.542306	0.490571					21.06	6.85	1	1	146	17.0831	10.0962
IPI00337335.8	Isoform 1 of Myosin-14	5.56	8	7	8	13	0.491723	0.988212	1.00737	1.01015	0.458094	0.556819	0.510233	433.05	5.56	8	8	94.53	3.66	5	5	1995	227.732	5.60498
IPI01014744.1	Uncharacterized protein	16.88	4	1	1	1	0.476028	0.996763	0.995741	1.00679	0.450305	0.445896	0.559916	61.57	16.88	1	1					77	8.88048	8.79248
IPI00922108.2	integrin alpha-V isoform 2	2.69	4	2	2	4	0.471043	1.00879	0.996584	0.992636	0.44814	0.506779	0.466447	95.9795	2.69	2	2	44.5	2.69	2	2	1002	111.061	5.61768
IPI00967073.2	Uncharacterized protein	11.45	11	3	3	5	0.509388	0.999582	1.00205	0.996889	0.442771	0.569305	0.535	91.2052	11.45	3	3	39.08	7.49	2	2	227	25.8704	9.42236
IPI00645589.1	Isoform 3 of Choline transporter-like protein 2	5.54	4	2	2	3	0.472549	0.964364	1.01263	1.02158	0.436388	0.486405	0.513577	126.37	5.54	2	2	40.82	3.27	1	1	704	79.7934	8.52881
IPI00985384.1	ATP-dependent RNA helicase DDX3X isoform 3	1.86	3	1	1	1	0.452177	0.990516	1.04991	0.953952	0.432931	0.479254	0.454996	72.51	1.86	1	1					646	71.3109	6.62451
IPI01012747.1	Uncharacterized protein	3.13	4	1	1	2	0.480147	0.995583	1.00688	0.995816	0.427446	0.496401	0.541503	60.35	3.13	1	1	30.5	3.13	1	1	447	48.2797	7.07861
IPI00008438.1	40S ribosomal protein S10	5.45	4	1	1	4	0.425107	0.984693	1.00411	1.01034	0.415463	0.435756	0.432289	80.4995	5.45	1	2	35.09	5.45	1	2	165	18.8859	10.1548
IPI00396321.1	Leucine-rich repeat-containing protein 59	8.14	1	2	2	3	0.461474	1.01366	0.992335	0.992562	0.410124	0.492384	0.496993	65.47	8.14	2	2	21.2	4.23	1	1	307	34.9089	9.56885
IPI00015842.1	Reticulocalbin-1	16.62	5	4	4	5	0.445026	1.02895	0.959589	1.02493	0.405581	0.460472	0.538612	190.938	11.78	3	3	44.15	8.76	2	2	331	38.8662	4.99561
IPI00795751.1	Uncharacterized protein	16.48	3	1	1	2	0.453976	0.997135	1.04523	0.952082	0.404934	0.457701	0.525584	62.04	16.48	1	1	22.09	16.48	1	1	91	9.66339	11.4878
IPI00871741.2	Protein	21.62	7	1	1	2	0.42595	1.00175	1.03903	0.954015	0.370272	0.455072	0.473703	95.28	21.62	1	1	55.29	21.62	1	1	74	8.19137	9.5542
IPI00221088.5	40S ribosomal protein S9	11.86	5	2	2	2	0.398305	0.996834	1.24287	1.20857	0.36729	0.393446	0.455464	86.9158	11.86	2	2					194	22.5776	10.6528
IPI00455315.4	Isoform 1 of Annexin A2	43.07	5	12	12	40	0.363235	0.987275	0.995124	1.02712	0.350365	0.45791	0.393695	874.246	38.35	11	21	397.06	33.92	8	19	339	38.5798	7.75244
IPI00924481.1	Uncharacterized protein	14.29	9	1	1	1	0.369437	0.99344	1.02278	0.980632	0.32523	0.410257	0.385896	43.56	14.29	1	1					84	9.679	5.78271
IPI01011685.1	Uncharacterized protein	5.99	3	1	1	1	0.384337	0.967273	0.969562	1.0667	0.322839	0.460199	0.379988	101.92	5.99	1	1					284	31.4321	5.97314
IPI00009865.4	Keratin, type I cytoskeletal 10	3.08	1	1	1	1	0.443698	0.718081	1.39896	0.858952	0.30447	0.47694	0.597176	81.23	3.08	1	1					584	58.7917	5.21143
IPI00909890.1	cDNA FLJ58049, highly similar to RNA-binding protein FUS	5.59	4	1	1	1	0.370675	0.986573	0.944417	1.07389	0.283628	0.45105	0.394087					28.1	5.59	1	1	429	44.7851	8.99756
IPI00297910.2	Tumor-associated calcium signal transducer 2	9.91	1	2	2	4	0.306883	1.00908	0.993944	0.995508	0.265725	0.323517	0.346303	165.619	9.91	2	2	76.7	9.91	2	2	323	35.6866	8.86572
IPI00306516.1	Mitochondrial import inner membrane translocase subunit TIM44	2.43	1	1	1	1								33.08	2.43	1	1					452	51.3235	8.32373
IPI00892612.1	Uncharacterized protein	22.73	22	1	1	1								23.87	22.73	1	1					22	2.39109	6.0874
IPI01009158.1	Uncharacterized protein	4.81	14	1	1	1								21.58	4.81	1	1					104	11.721	5.92236
IPI00376215.2	Isoform 2 of DNA-dependent protein kinase catalytic subunit	0.27	2	1	1	1												33.07	0.27	1	1	4097	465.202	7.1665
	Sample form Dr Tilghman
	LTLT Ca Cells
	C______Coufrol(attachend Cells)
	S______Cells(Spheres) in suspension
	#41 C-----126;127;128
	S-----129;130;131
	#42 C------not labeled
	#43 S------not labeled

## Sheet: Table S5 Raw (2)
Table S5. Letrozole Resistant Proteomic Analysis. Using a gel free proteomic approach combining TMT labeling, two-dimensional HPLC, and high resolution mass spectrometry, over 1000 proteins were identified with quantitative abundance ratios present in both the LTLT-Ca mammospheres and the LTLT-Ca adherent breast cancer cells. Of the quantified proteins, 359 were significantly altered (p < 0.05), …
Accession	Description	ΣCoverage	Σ# Proteins	Σ# Unique Peptides	Σ# Peptides	Σ# PSMs	A8: (129+130+131)/(126+127+128)	A8: 126/(126+127+128)	A8: 127/(126+127+128)	A8: 128/(126+127+128)	A8: 129/(126+127+128)	A8: 130/(126+127+128)	A8: 131/(126+127+128)	Score A3	Coverage A3	# Peptides A3	# PSM A3	Score A6	Coverage A6	# Peptides A6	# PSM A6	# AAs	MW [kDa]	calc. pI
IPI00167941.1	Midasin	0.13	1	1	1	1	34.9459	0.98227	1.12708	0.877977	38.7231	32.4388	33.9852	31.07	0.13	1	1					5596	632.42	5.68115
IPI00977415.1	Uncharacterized protein	8.37	2	1	1	1	18.1446	0.997989	1.04122	0.955586	22.8077	14.1589	17.4472	36.14	8.37	1	1					466	49.2465	9.90576
IPI00022463.2	Serotransferrin	12.03	3	7	7	12	10.8773	1.00664	1.01851	0.957804	11.3025	10.0404	11.6201	449.494	12.03	7	8	65.8	6.16	3	4	698	77.0136	7.12256
IPI00853525.1	Uncharacterized protein	6.53	2	1	1	1	9.46143	0.980586	1.07185	0.940371	9.64722	8.933	10.1187	71.54	6.53	1	1					245	27.8913	6.12549
IPI00871227.1	Isoform 1 of Hemicentin-1	0.12	2	1	1	1	8.12372	0.997095	0.990762	1.0119	9.29342	7.02841	8.159	33.89	0.12	1	1					5635	613.001	6.49365
IPI00942032.1	Anterior gradient protein 2 homolog	20	4	2	2	2	7.89181	1.03032	0.993564	0.973283	8.05552	7.81509	7.9253	155.699	20	2	2					175	19.9666	8.99756
IPI00965913.1	Protein	8.37	11	5	5	19	6.8959	0.984573	1.01112	0.985804	7.69675	6.16275	5.54426	322.589	6.39	4	11	94.43	6.83	4	8	454	51.5358	6.94678
IPI00983798.1	Conserved hypothetical protein	14.86	2	1	1	1	4.75579	0.985075	1.04141	0.969032	4.95538	4.68248	4.70406	32.87	14.86	1	1					74	8.1025	10.0962
IPI00642931.2	Uncharacterized protein	4.23	8	1	1	1	4.32439	0.971122	1.01807	1.00939	4.94694	4.05489	3.94919	46.12	4.23	1	1					331	37.119	7.26904
IPI00968182.1	Uncharacterized protein	6.32	4	1	1	1	3.62595	1.00931	0.960259	1.03246	4.00456	3.50264	3.3719	102.65	6.32	1	1					348	38.7719	5.50342
IPI00073772.6	Fructose-1,6-bisphosphatase 1	9.76	1	2	2	4	3.91707	0.994274	1.00681	0.996313	3.72471	3.86898	4.32785	192.219	9.76	2	2	58.08	9.76	2	2	338	36.8188	6.99072
IPI00976367.1	Uncharacterized protein	15.79	6	1	1	1	3.37265	1.01115	1.00378	0.982752	3.45357	3.19045	3.57976	37.31	15.79	1	1					76	8.97846	9.49561
IPI00028376.1	Mitochondrial import inner membrane translocase subunit Tim8 A	15.46	1	1	1	1	2.96465	1.01128	0.98935	0.998452	3.30581	2.75776	2.84845	36.56	15.46	1	1					97	10.9913	5.16064
IPI00981000.1	Protein	13.04	2	1	1	1	2.88031	1.03114	0.980551	0.987109	2.89453	2.67494	3.19232	73.38	13.04	1	1					92	9.09046	4.4624
IPI00465352.2	Calcyphosin	19.05	3	3	3	6	2.59534	1.04198	0.959921	1.01817	2.69074	2.37716	2.80891	143.239	19.05	3	3	54.83	19.05	3	3	189	20.9543	4.89404
IPI00017526.1	Protein S100-P	24.21	1	2	2	4	2.67564	1.03152	0.943322	1.02725	2.64591	2.41245	3.09213	95.4395	24.21	2	2	59.01	24.21	2	2	95	10.3932	4.88135
IPI01021435.1	Protein	18.27	4	1	1	2	2.80914	1.01569	0.977109	1.00723	2.62994	2.93785	2.95517	39.32	18.27	1	1	24.79	18.27	1	1	104	11.1513	8.38232
IPI00965426.1	Uncharacterized protein	6.8	3	1	1	1	2.58334	1.03616	0.915229	1.05349	2.6276	2.56014	2.61916	45.37	6.8	1	1					206	22.9648	9.5249
IPI00917382.1	Uncharacterized protein	11.43	7	1	1	1	2.59815	0.973317	1.0207	1.00419	2.60041	2.65279	2.59204	68.41	11.43	1	1					140	15.6318	5.56689
IPI00301058.5	Vasodilator-stimulated phosphoprotein	3.68	1	1	1	1	2.37617	1.00098	0.985666	1.01339	2.53063	2.3466	2.2691	59.68	3.68	1	1					380	39.8051	8.93896
IPI00646689.1	Thioredoxin domain-containing protein 17	7.32	1	1	1	2	2.45687	0.996902	1.01681	0.983525	2.52094	2.3268	2.59763	27.4	7.32	1	1	22.54	7.32	1	1	123	13.9318	5.51611
IPI00292020.3	Spermidine synthase	3.31	1	1	1	1	2.29444	1.01794	0.993533	0.986821	2.37206	2.28947	2.25598	32.92	3.31	1	1					302	33.8027	5.49072
IPI00785061.1	Isoform 2 of Membrane metallo-endopeptidase-like 1	1.15	4	1	1	1	2.15342	1.01716	1.05143	0.924112	2.28255	1.9736	2.26305	30.21	1.15	1	1					611	69.8858	6.22705
IPI00106687.4	Latexin	4.05	1	1	1	2	2.17061	0.987411	0.96799	1.04713	2.27487	2.05143	2.23736	39.17	4.05	1	1	21.65	4.05	1	1	222	25.7339	5.78271
IPI00304409.3	Calcium-regulated heat stable protein 1	10.88	1	1	1	2	2.29845	1.01831	0.975939	1.00573	2.21449	2.10175	2.71467	66.69	10.88	1	1	56.84	10.88	1	1	147	15.882	8.20654
IPI00010182.4	Isoform 1 of Acyl-CoA-binding protein	22.99	6	1	1	3	2.29426	1.0332	0.929723	1.04063	2.19172	2.04495	2.7694	114.79	22.99	1	2	23.97	22.99	1	1	87	10.038	6.56592
IPI00745466.1	Isoform ARPP-16 of cAMP-regulated phosphoprotein 19	11.46	13	1	1	1	2.10132	1.03194	0.968276	0.999733	2.12757	1.8069	2.48969	34.6	11.46	1	1					96	10.6286	9.70068
IPI01024773.1	18 kDa protein	7.5	7	1	1	1	1.96542	1.02546	1.04798	0.919119	2.05465	1.79293	2.11385	58.3	7.5	1	1					160	18.4574	5.93506
IPI00012197.1	dCTP pyrophosphatase 1	5.88	1	1	1	2	1.85514	1.00351	1.01239	0.981381	2.04751	1.62178	1.94093	48.81	5.88	1	1	23.16	5.88	1	1	170	18.6694	5.03369
IPI00964927.1	UDP-glucose 6-dehydrogenase isoform 3	17.88	3	4	4	5	1.91756	0.998703	1.00728	0.987131	2.03984	1.91189	1.81027	210.227	14.11	3	3	44.41	8.56	2	2	397	44.3869	7.6792
IPI00643765.3	Uncharacterized protein	9.42	7	1	1	1	2.06854	0.998431	1.00806	0.991503	2.02562	2.02597	2.23099	48.24	9.42	1	1					138	15.5866	5.07178
IPI00894460.1	Uncharacterized protein	20.73	2	1	1	1	1.8426	1.0164	0.969091	1.01527	1.95364	1.88644	1.68719	34.27	20.73	1	1					82	9.16459	4.53857
IPI00003935.6	Histone H2B type 2-E	11.9	18	1	1	1	1.8594	0.933831	1.06607	0.99615	1.93748	1.87581	1.78246	86.75	11.9	1	1					126	13.9116	10.3159
IPI00418262.5	Fructose-bisphosphate aldolase	7.98	8	1	3	4	2.15671	1.02058	1.01646	0.958868	1.93743	2.35958	2.24604	105.454	6.65	2	2	32.0895	2.88	2	2	451	48.3778	8.07471
IPI00916111.3	Malate dehydrogenase, cytoplasmic	13.47	6	4	4	7	1.84817	1.01846	0.986524	0.973377	1.9112	1.77426	1.89974	190.854	13.47	4	4	59.99	11.68	3	3	334	36.403	7.35693
IPI00916955.1	Uncharacterized protein	20.97	12	1	1	2	2.15134	1.0542	0.888955	1.06325	1.89871	2.14429	2.54846	84.1	20.97	1	1	56.31	20.97	1	1	62	6.84901	4.11963
IPI00021828.1	Cystatin-B	24.49	1	2	2	5	2.00933	1.07916	0.904674	1.05777	1.88595	1.83979	2.20964	142.336	24.49	2	3	70.7	24.49	2	2	98	11.1326	7.56201
IPI00883944.1	Gamma-synuclein	20.25	2	1	1	2	1.68018	1.00034	0.982185	1.01788	1.84981	1.51985	1.69984	90.82	20.25	1	1	44.78	20.25	1	1	79	8.31913	4.52588
IPI00953696.1	glutathione reductase, mitochondrial isoform 4 precursor	2.73	5	1	1	1	1.8035	1.00168	1.01897	0.976093	1.84527	1.86846	1.71212	47	2.73	1	1					440	47.2372	8.74854
IPI00301434.4	BolA-like protein 2	12.5	1	1	1	1	1.59852	1.03126	0.994641	0.97152	1.83451	1.39481	1.58291					22.7	12.5	1	1	152	16.9218	8.19189
IPI01013237.1	Uncharacterized protein	4.11	7	1	1	1	1.78263	0.994081	1.01326	0.9904	1.7959	1.86563	1.70576	61.09	4.11	1	1					316	35.3926	7.81104
IPI00843765.1	Isoform 3 of Spectrin alpha chain, brain	0.86	4	1	1	2	1.79558	0.965066	0.991694	1.04474	1.76874	1.97246	1.65406	114.95	0.86	1	1	34.75	0.86	1	1	2452	282.108	5.33838
IPI00982417.1	Uncharacterized protein	2.67	2	1	1	2	1.66476	1.00632	0.985861	1.00753	1.75614	1.62293	1.63853	67.88	2.67	1	1	21.85	2.67	1	1	486	55.5024	6.43018
IPI01015397.2	Uncharacterized protein	23.45	9	2	2	2	1.73871	1.01156	0.990211	0.996921	1.74365	1.67072	1.85899	83.1797	23.45	2	2					145	16.8897	8.52881
IPI00853358.1	MUC1 isoform T9	10	14	1	1	2	1.61339	1.02334	1.01517	0.957357	1.73785	1.58842	1.52093	37.91	10	1	1	21.99	10	1	1	110	12.135	6.01123
IPI00062037.1	Dynein light chain 2, cytoplasmic	7.87	1	1	1	1	1.73016	0.995982	1.0136	0.988012	1.7299	1.73034	1.77394	36.47	7.87	1	1					89	10.3431	7.37158
IPI00744556.1	Putative uncharacterized protein DKFZp779G118 (Fragment)	11.02	5	1	1	1	1.75909	1.04929	0.966845	0.982965	1.72909	1.69022	1.92971	49.92	11.02	1	1					127	14.4655	10.1255
IPI00218829.9	Eukaryotic peptide chain release factor GTP-binding subunit ERF3A	4.81	3	1	1	1	1.64038	0.953898	1.01735	1.0284	1.71874	1.62946	1.5919	54.01	4.81	1	1					499	55.7203	5.61768
IPI00827491.1	Isoform 2 of Ubiquitin-like modifier-activating enzyme 6	2.25	2	1	1	1	1.70252	0.992872	1.01083	0.994345	1.69458	1.78494	1.65241					32.31	2.25	1	1	578	65.715	7.60596
IPI01012504.1	6-phosphogluconate dehydrogenase, decarboxylating	17.23	5	6	6	10	1.55965	0.986737	1.00873	1.00138	1.6897	1.38342	1.55461	320.685	17.23	6	6	54.5	10	4	4	470	51.8393	7.44482
IPI00973785.1	Uncharacterized protein	21.52	6	2	2	4	1.80702	1.02141	0.953981	1.02605	1.68594	1.76544	2.0606	53.2648	21.52	2	2	36.12	21.52	2	2	79	9.39093	5.37646
IPI00426077.4	Isoform 2 of Calcineurin-like phosphoesterase domain-containing protein 1	6.4	2	1	1	1	1.72292	0.975473	0.999498	1.02518	1.67	1.79686	1.74344	54.89	6.4	1	1					172	19.0236	6.52197
IPI00465439.5	Fructose-bisphosphate aldolase A	35.99	7	10	12	23	1.70295	0.981542	1.02149	0.991548	1.66872	1.77246	1.60895	468.633	32.42	10	12	173.336	30.22	10	11	364	39.3953	8.08936
IPI00414315.10	Isoform 1 of Epidermal growth factor receptor kinase substrate 8-like protein 2	3.92	3	2	2	3	1.55067	0.994224	1.01927	0.983478	1.65083	1.45825	1.57352	69.5097	3.92	2	2	25.48	1.12	1	1	715	80.5701	6.84424
IPI00902652.1	cDNA FLJ37148 fis, clone BRACE2025333, highly similar to Homo sapiens Na+/H+ exchange regulatory co-factor (NHERF) mRNA	5.13	2	1	1	2	1.74196	1.02207	0.947752	1.0327	1.63511	1.69552	1.98554	71.38	5.13	1	1	23.2	5.13	1	1	273	29.4191	6.80029
IPI00027933.3	Proteasome subunit beta type-10	7.33	1	1	1	2	1.59781	1.00476	0.962252	1.03508	1.6305	1.45502	1.77439	85.82	7.33	1	1	34.84	7.33	1	1	273	28.9181	7.81104
IPI00982578.1	Uncharacterized protein	20	3	1	2	2	1.63632	1.00571	0.97937	1.01529	1.60523	1.57649	1.79389	71.7897	20	2	2					135	15.3869	8.5874
IPI00017799.5	cDNA FLJ55158, highly similar to Thioredoxin, mitochondrial	7.61	1	1	1	1	1.61644	1.03668	0.951978	1.01261	1.60484	1.53855	1.77046	54.43	7.61	1	1					197	21.8113	8.57275
IPI00979856.1	cDNA FLJ16406 fis, clone UTERU2026142, highly similar to Cysteine and glycine-rich protein 1	20	3	2	2	2	1.71955	0.974745	1.01646	1.00689	1.60263	1.79504	1.82094					68.95	20	2	2	160	16.9291	8.90967
IPI00219446.5	Phosphatidylethanolamine-binding protein 1	43.85	2	6	6	9	1.6639	0.993107	0.994116	1.01104	1.59458	1.76183	1.67445	257.848	39.57	5	5	88.32	21.93	3	4	187	21.0437	7.53271
IPI00419585.9	Peptidyl-prolyl cis-trans isomerase A	49.09	17	8	8	21	1.55297	1.01758	1.00224	0.970986	1.58657	1.57691	1.59142	668.455	44.85	7	15	89.8932	33.94	5	6	165	18.0009	7.81104
IPI00917605.1	Uncharacterized protein	30.69	2	3	3	5	1.68308	1.01397	0.954368	1.03641	1.58644	1.6704	1.8686	159.467	24.75	2	3	49.45	22.77	2	2	101	11.326	9.65674
IPI00007052.6	Mitochondrial fission 1 protein	7.24	1	1	1	2	1.52793	0.966271	1.00964	1.02377	1.5811	1.51166	1.51662	42.34	7.24	1	1	32.76	7.24	1	1	152	16.927	8.79248
IPI00979393.2	Isoform 3 of Calpastatin	15.59	21	5	5	9	1.59892	1.0052	0.988533	1.02236	1.57853	1.43975	1.80265	301.42	12.54	4	5	83.84	13.05	4	4	590	63.6266	4.79248
IPI00921944.1	cDNA FLJ54863, highly similar to CTP synthase 1	8.92	3	2	2	2	1.47528	1.047	0.969953	0.9818	1.57388	1.52689	1.30485	78.84	8.92	2	2					314	35.2312	5.90967
IPI00893737.1	Protein	22	3	1	1	1	1.52123	1.03452	0.954106	1.01256	1.57268	1.33076	1.73098	47.26	22	1	1					50	5.69602	8.73389
IPI00910902.1	cDNA FLJ50573, highly similar to Homo sapiens NAD(P)H dehydrogenase, quinone 1 (NQO1), transcript variant 3, mRNA	4.95	4	1	1	1	1.50046	1.04823	0.893499	1.06457	1.57262	1.51942	1.4191	30.67	4.95	1	1					202	22.7789	8.49951
IPI00027223.2	Isocitrate dehydrogenase [NADP] cytoplasmic	32.13	4	10	11	15	1.51507	0.987217	1.00355	1.00362	1.57253	1.47971	1.49289	339.619	26.81	9	10	93.32	12.8	5	5	414	46.6295	7.00537
IPI00552768.1	Uncharacterized protein	38.82	2	3	3	6	1.57608	1.02151	0.961088	1.01866	1.57085	1.34826	1.90909	115.022	38.82	3	3	60.61	38.82	3	3	85	9.44569	6.03662
IPI00396485.3	Elongation factor 1-alpha 1	35.5	9	5	12	21	1.43014	1.00478	1.02218	0.968366	1.56815	1.45854	1.35429	374.611	28.57	8	10	142.48	29.44	11	11	462	50.1091	9.01221
IPI00790059.2	cDNA FLJ54883, highly similar to Unc-13 homolog D	1.91	3	1	1	2	1.36159	0.949536	1.04836	0.998983	1.557	1.25125	1.27632	64.31	1.91	1	1	32.76	1.91	1	1	944	106.439	6.87354
IPI00985249.1	Uncharacterized protein	42.86	23	2	2	2	1.49959	0.994759	1.01232	0.990114	1.53604	1.51152	1.47333	92.6259	42.86	2	2					70	7.28073	7.95752
IPI00908647.1	cDNA FLJ59942, highly similar to Prostaglandin E synthase 3	35.97	6	4	4	5	1.46534	1.0289	0.989882	0.983849	1.52763	1.37255	1.53478	153.284	35.97	4	4	41.92	12.23	1	1	139	16.4656	4.80518
IPI00910350.1	cDNA FLJ52068, highly similar to Microtubule-associated protein RP/EB family member 1	3.36	2	1	1	1	1.56389	0.999168	0.986078	1.01485	1.51786	1.59535	1.62465	36.52	3.36	1	1					238	26.5656	5.2876
IPI00411704.9	Isoform 1 of Eukaryotic translation initiation factor 5A-1	18.18	7	3	3	7	1.54984	0.996804	0.994894	1.01183	1.51476	1.46516	1.71428	119.093	12.99	2	3	91.19	18.18	3	4	154	16.8214	5.23682
IPI00219953.5	UMP-CMP kinase isoform a	14.47	5	2	2	2	1.49302	1.01025	1.00527	0.982032	1.50549	1.39774	1.63176	92.1295	14.47	2	2					228	25.8383	7.97217
IPI00794609.1	Cysteine synthase	3.95	4	1	1	1	1.45236	0.993688	0.99864	1.00686	1.50533	1.46864	1.3985	32.8	3.95	1	1					177	19.0748	8.74854
IPI00015018.1	Inorganic pyrophosphatase	13.84	4	2	3	5	1.49951	0.998498	1.02383	0.973877	1.50189	1.46601	1.5745	169.509	10.73	2	2	49.47	13.84	3	3	289	32.6392	5.85889
IPI00398922.4	Protein phosphatase 1 regulatory subunit 14B	16.58	5	2	2	5	1.53521	1.03248	0.9673	1.00409	1.49822	1.39878	1.79433	144.869	16.58	2	3	34.37	16.58	2	2	199	20.9517	5.22412
IPI00220637.5	Seryl-tRNA synthetase, cytoplasmic	4.09	2	2	2	2	1.41532	1.00117	1.003	0.994028	1.48464	1.48275	1.2698	62.7797	4.09	2	2					514	58.7401	6.43018
IPI00909975.1	cDNA FLJ59174, highly similar to Ubiquitin-conjugating enzyme E2 L3	52.46	3	4	4	8	1.5891	1.01555	0.992219	0.989905	1.48444	1.61486	1.72979	147.059	52.46	4	4	69.4	52.46	4	4	122	14.1123	8.92432
IPI00978796.1	17 kDa protein	62.42	10	8	8	26	1.44856	1.01532	0.982692	0.997049	1.47644	1.38198	1.51444	546.101	57.05	7	13	276.85	62.42	7	13	149	16.8008	8.35303
IPI00984835.1	16 kDa protein	10.19	4	1	1	2	1.41778	1.01649	0.995748	0.98592	1.47255	1.41084	1.38987	42.52	10.19	1	1	31.65	10.19	1	1	157	16.4339	5.0083
IPI00221362.3	Isoform 3 of Apoptosis-associated speck-like protein containing a CARD	10.37	3	1	1	3	1.33497	1.00332	0.989795	1.00995	1.46689	1.25441	1.28984	88.11	10.37	1	1	37.36	10.37	1	2	135	15.0208	7.44482
IPI00815656.1	Parathymosin (Fragment)	17.46	3	1	1	2	1.65842	0.99702	0.884242	1.12888	1.4649	1.57801	2.05718	60.7	17.46	1	1	25.7	17.46	1	1	63	7.44688	9.5249
IPI00903145.1	Radixin	11.15	8	4	6	8	1.40216	1.00083	1.00604	1.00025	1.46385	1.34466	1.42204	259.407	11.15	6	6	40.32	2.74	2	2	583	68.5214	6.3667
IPI00295386.7	Carbonyl reductase [NADPH] 1	5.42	1	1	1	1	1.36465	1.004	1.07751	0.909407	1.45746	1.35317	1.29083					28.21	5.42	1	1	277	30.3559	8.32373
IPI00926178.1	Uncharacterized protein	32.69	2	1	1	2	1.54444	0.993721	0.966935	1.04162	1.45515	1.59056	1.64349	85.02	32.69	1	1	29.96	32.69	1	1	52	5.70082	4.77979
IPI00025285.3	V-type proton ATPase subunit G 1	19.49	1	1	1	1	1.26	1.00121	0.996085	1.00171	1.45268	1.2572	1.04057					33.32	19.49	1	1	118	13.7491	8.79248
IPI00028091.3	Actin-related protein 3	11.24	11	3	3	5	1.40922	1.00082	1.01443	1.0286	1.45143	1.44075	1.29981	148.649	11.24	3	3	57.92	7.89	2	2	418	47.341	5.88428
IPI00479186.7	Isoform M2 of Pyruvate kinase isozymes M1/M2	62.15	11	28	28	88	1.37627	1.00514	1.00376	0.99456	1.4337	1.40335	1.4455	2478.36	53.3	23	49	608.79	54.43	23	39	531	57.9	7.84033
IPI00908696.2	Uncharacterized protein	11.45	2	1	1	1	1.372	1.03341	0.944165	1.02464	1.43334	1.43804	1.24253					29.14	11.45	1	1	166	19.2501	9.77393
IPI00028004.2	Proteasome subunit beta type-3	8.78	1	1	1	4	1.28726	1.00422	0.985557	1.00791	1.42448	1.21465	1.22737	139.88	8.78	1	2	45.39	8.78	1	2	205	22.9335	6.55127
IPI00797270.4	Isoform 1 of Triosephosphate isomerase	53.82	4	10	10	23	1.42305	1.02394	0.984485	0.994363	1.41823	1.38782	1.40002	718.352	53.82	10	12	179.52	45.78	9	11	249	26.6527	6.90283
IPI00644653.1	cDNA FLJ56337, highly similar to High mobility group protein B1	11.39	6	1	1	1	1.48928	1.0675	0.940522	0.992598	1.41472	1.37399	1.77034	38.89	11.39	1	1					158	18.2993	9.70068
IPI00946557.1	Uncharacterized protein	17.57	3	1	1	2	1.322	0.996559	0.998338	1.00415	1.41346	1.38052	1.16089	74.62	17.57	1	1	23.57	17.57	1	1	74	8.3063	6.26514
IPI00641992.5	Uncharacterized protein	2.53	2	1	1	2	1.42837	0.98047	1.03481	0.98114	1.40852	1.59353	1.28306	38.07	2.53	1	1	20.84	2.53	1	1	435	47.8806	5.90967
IPI01021659.1	23 kDa protein	29.29	19	5	5	11	1.42876	1.02028	0.981512	1.00308	1.40225	1.36027	1.48987	302.614	29.29	5	8	89.51	23.23	3	3	198	23.4028	4.80518
IPI00375513.3	Isoform Soluble of Catechol O-methyltransferase	38.01	6	5	5	8	1.55097	0.990695	1.02343	0.963646	1.39966	1.49788	1.64197	202.072	38.01	5	5	54.5	17.19	2	3	221	24.4334	5.32568
IPI00294398.2	Isoform 1 of Hydroxyacyl-coenzyme A dehydrogenase, mitochondrial	7.96	3	2	2	2	1.26892	0.997384	0.985777	1.01528	1.37515	1.17654	1.25875	35.02	3.5	1	1	21.08	4.46	1	1	314	34.2719	8.85107
IPI00982572.1	Protein	4.52	6	1	1	2	1.32516	0.984788	1.02569	0.986583	1.37484	1.27166	1.36014	34.52	4.52	1	1	20.01	4.52	1	1	221	25.0698	5.32568
IPI00465436.4	Catalase	3.61	1	1	1	1	1.34651	1.02761	1.00431	0.964767	1.37404	1.37008	1.31447	46.73	3.61	1	1					527	59.7188	7.38623
IPI00375426.8	Uncharacterized protein	4.02	2	1	1	2	1.43903	1.00029	1.00005	0.998328	1.37351	1.55951	1.41054	76.17	4.02	1	1	39.27	4.02	1	1	323	36.2455	8.104
IPI00975889.1	Conserved hypothetical protein	25	3	1	1	2	1.48777	0.983996	0.966562	1.05231	1.36817	1.51626	1.64763	81.57	25	1	1	33.86	25	1	1	84	9.17671	8.70459
IPI00925799.1	Uncharacterized protein	72.92	2	2	2	8	1.27546	0.991747	0.98904	1.0371	1.36271	1.24756	1.1305	211.219	72.92	2	3	90.58	72.92	2	5	48	5.00747	4.61475
IPI00219018.7	Glyceraldehyde-3-phosphate dehydrogenase	59.7	5	16	16	38	1.38744	0.995074	1.00016	0.989955	1.36117	1.40023	1.31091	957.965	52.54	12	19	381.055	53.43	14	19	335	36.0304	8.45557
IPI00844040.2	cDNA FLJ59759, highly similar to Protein SET	31.95	6	5	5	8	1.36044	1.01307	0.966616	1.03403	1.35896	1.2717	1.5258	327.725	31.95	5	6	69.02	10.9	2	2	266	31.1053	4.23389
IPI00909014.1	cDNA FLJ60715, highly similar to Pyruvate carboxylase, mitochondrial	3.02	2	1	1	2	1.28232	1.01763	1.01426	0.964407	1.35872	1.3089	1.18025	30.77	3.02	1	1	35.71	3.02	1	1	529	57.8893	9.0415
IPI00216691.5	Profilin-1	54.29	1	7	7	13	1.32844	0.993774	1.02394	0.974293	1.35298	1.25371	1.35142	415.434	47.14	6	8	119.38	42.86	5	5	140	15.0446	8.26514
IPI00298547.3	Protein DJ-1	23.81	1	4	4	7	1.3888	1.01902	0.983578	0.99029	1.34549	1.33582	1.54747	139.659	23.81	4	4	53.47	16.4	3	3	189	19.8785	6.78564
IPI00973884.1	Uncharacterized protein	14.29	3	1	1	1	1.3586	0.982639	0.999953	1.0171	1.3435	1.38358	1.38142	95.53	14.29	1	1					91	10.2641	4.37354
IPI00965503.1	Protein	14.46	10	1	1	1	1.26646	0.975395	1.02026	1.00248	1.34318	1.2793	1.18085	58.69	14.46	1	1					83	8.75522	4.42432
IPI01011912.1	Phosphoglycerate kinase	52.19	5	17	17	31	1.34016	0.985369	1.01294	0.997765	1.34067	1.29413	1.35605	812.024	43.96	14	19	156.489	32.39	10	12	389	41.4024	7.32764
IPI00026781.3	Fatty acid synthase	14.02	2	25	25	52	1.32355	0.987838	1.01108	1.0015	1.33948	1.415	1.26633	1227.67	13.14	23	30	447.198	10.27	18	22	2511	273.254	6.44287
IPI00784697.5	Uncharacterized protein	3.28	2	2	2	2	1.24969	0.969242	1.04847	0.977593	1.33814	1.21108	1.20962	57.91	1.64	1	1	28.02	1.64	1	1	916	99.603	7.81104
IPI00956389.1	cDNA FLJ53282, highly similar to Dipeptidyl-peptidase 3	7.56	13	3	3	5	1.28545	1.03536	0.997581	0.984339	1.32971	1.36758	1.15614	189.544	7.56	3	3	39.17	4.25	2	2	635	71.034	5.17334
IPI00217966.9	Isoform 1 of L-lactate dehydrogenase A chain	13.25	13	4	4	9	1.27058	0.990972	1.01262	0.994384	1.32402	1.26666	1.2369	247.624	10.84	3	4	87.04	13.25	4	5	332	36.6654	8.26514
IPI01011075.1	Superoxide dismutase	8.64	4	1	1	1	1.37946	0.982689	1.02626	0.988182	1.32392	1.50843	1.32559	56.98	8.64	1	1					162	18.2503	8.41162
IPI00479145.3	Keratin, type I cytoskeletal 19	17.5	12	5	6	9	1.31935	1.03229	0.975668	0.996926	1.32366	1.35457	1.41501	200.105	17.5	6	6	78.96	10	3	3	400	44.0791	5.13525
IPI00908410.1	cDNA FLJ56566, highly similar to Small glutamine-rich tetratricopeptiderepeat-containing protein A	4.81	2	1	1	1	1.19909	1.07839	0.920798	1.00272	1.32117	1.11733	1.17073					23.31	4.81	1	1	291	31.4095	5.36377
IPI00016610.2	Poly(rC)-binding protein 1	23.03	14	4	6	12	1.34818	0.999433	1.02133	0.972177	1.32101	1.48787	1.20153	304.228	23.03	6	8	76.32	20.79	4	4	356	37.4739	7.09326
IPI00011229.1	Cathepsin D	23.79	6	7	7	13	1.24204	0.996738	1.02054	0.983065	1.31385	1.22755	1.22138	352.382	23.79	7	7	121.29	11.89	4	6	412	44.5236	6.53662
IPI00218070.1	Isoform GRB3-3 of Growth factor receptor-bound protein 2	5.68	2	1	1	2	1.48392	1.01363	0.986145	0.999482	1.3138	1.60136	1.59866	49.35	5.68	1	1	30.34	5.68	1	1	176	20.544	5.84619
IPI00645307.2	Isoform 1 of Isopentenyl-diphosphate Delta-isomerase 1	8.81	2	1	1	1	1.29328	1.07289	0.939715	0.987777	1.3075	1.29043	1.31072	89.12	8.81	1	1					227	26.3025	6.34131
IPI00218482.2	Isoform Short of ES1 protein homolog, mitochondrial	15.19	5	2	2	3	1.28743	1.00107	0.975324	1.02434	1.30629	1.23721	1.34832	87.1597	15.19	2	2	35.32	10.55	1	1	237	24.742	8.1333
IPI00011416.2	Delta(3,5)-Delta(2,4)-dienoyl-CoA isomerase, mitochondrial	7.62	1	2	2	2	1.3702	1.00779	0.980123	1.01204	1.30376	1.32271	1.54195	75.9397	7.62	2	2					328	35.7934	8.00146
IPI01014727.1	cDNA FLJ51983, highly similar to Phosphoglycerate mutase 1	25.52	8	4	4	11	1.29365	0.996296	0.994619	1.00281	1.30264	1.39484	1.18724	331.941	25.52	4	7	82.71	16.74	3	4	239	27.0799	8.23584
IPI00513881.1	Uncharacterized protein	11.11	3	1	1	1	1.17006	0.98697	0.996816	1.01596	1.3024	1.09561	1.11821	35.25	11.11	1	1					162	17.505	8.11865
IPI00965965.1	Uncharacterized protein	11.24	9	1	1	1	1.33316	1.00554	0.966075	1.03006	1.29848	1.40836	1.31812	36.46	11.24	1	1					89	10.1481	5.47803
IPI00014808.1	Platelet-activating factor acetylhydrolase IB subunit gamma	3.9	1	1	1	2	1.23043	0.984353	1.00332	1.01159	1.29635	1.15599	1.26788	39.23	3.9	1	1	31	3.9	1	1	231	25.7182	6.84424
IPI01026156.1	Protein	24.44	5	1	1	2	1.2411	1.05532	0.9476	0.99771	1.29195	1.1652	1.30059	69.71	24.44	1	1	39.5	24.44	1	1	90	10.135	7.03467
IPI00028109.1	Protein dpy-30 homolog	16.16	1	1	1	2	1.24891	1.02972	0.919271	1.05564	1.28419	1.23072	1.25489	76.6397	16.16	1	2					99	11.2428	4.88135
IPI00908881.3	Glucose-6-phosphate isomerase	17.7	3	5	5	8	1.2592	0.971284	1.0277	0.993283	1.28186	1.14669	1.2946	289.4	17.7	5	5	90.1699	12.62	3	3	531	59.9526	8.646
IPI00010896.3	Chloride intracellular channel protein 1	29.05	1	6	6	16	1.22798	0.976326	1.0067	1.01195	1.28147	1.22876	1.26151	451.078	25.31	5	7	155.37	28.63	5	9	241	26.9057	5.17334
IPI00147874.1	Sialic acid synthase	7.8	1	2	2	2	1.32033	1.03189	0.988065	0.977995	1.28037	1.37598	1.33223	101.91	7.8	2	2					359	40.2815	6.7417
IPI00218493.7	Hypoxanthine-guanine phosphoribosyltransferase	17.89	2	3	3	3	1.17387	0.996327	0.990135	1.04202	1.27885	1.04815	1.25142	121.969	17.89	3	3					218	24.5636	6.68311
IPI00981623.1	Uncharacterized protein	14.29	5	1	1	2	1.21588	0.987311	0.993095	1.01969	1.27506	1.26809	1.10271	40.71	14.29	1	1	33.19	14.29	1	1	98	10.5944	8.90967
IPI00377066.1	ras suppressor protein 1 isoform 2	11.61	3	1	1	1	1.21135	0.941919	0.9895	1.07162	1.26952	1.27948	1.07938	56.35	11.61	1	1					224	25.5296	8.71924
IPI00472003.1	Isoform 4 of BH3-interacting domain death agonist	15.15	3	1	1	3	1.26225	1.02487	0.976124	0.998378	1.26878	1.30139	1.23339	83.76	15.15	1	1	75.03	15.15	1	2	99	11.256	9.68604
IPI00216770.1	Isoform 2 of 26S protease regulatory subunit 6B	7.75	2	1	2	6	1.13697	1.00991	1.01443	0.972383	1.26833	1.15897	0.964342	132.48	7.75	2	2	80.7066	7.75	2	4	387	43.4805	5.26221
IPI00550069.3	Ribonuclease inhibitor	9.76	10	3	3	5	1.25211	0.999507	1.00244	0.996537	1.26766	1.25156	1.26383	107.913	9.76	3	3	41.06	6.51	2	2	461	49.9411	4.81787
IPI00018873.1	Nicotinamide phosphoribosyltransferase	17.72	4	6	6	10	1.22003	1.00344	0.985701	0.999082	1.2672	1.27112	1.16885	305.075	15.68	5	5	96.91	13.03	4	5	491	55.4866	7.15186
IPI00551062.2	Isoform 1 of Protein canopy homolog 3	3.6	1	1	1	1	1.28113	1.02244	0.990028	0.985912	1.26634	1.22103	1.40857	53.47	3.6	1	1					278	30.7287	5.49072
IPI00023728.1	Gamma-glutamyl hydrolase	10.38	1	3	3	4	1.25546	0.98989	1.00841	1.01042	1.2618	1.2632	1.26902	72.6497	6.6	2	2	28.81	6.92	2	2	318	35.9412	7.10791
IPI00106668.5	perilipin-3 isoform 3	3.55	3	1	1	2	1.17377	1.00251	0.999635	0.996382	1.25616	1.09015	1.1973	192.042	3.55	1	2					422	45.7752	5.42725
IPI01021266.1	Uncharacterized protein	7.69	6	1	1	1	1.19182	1.01253	0.996431	0.989364	1.25181	1.17854	1.15926	43.1	7.69	1	1					156	16.9365	6.27783
IPI00982588.1	Protein	12.33	4	1	1	2	1.30939	1.01558	0.971996	1.01296	1.24659	1.26139	1.48578	36.93	12.33	1	1	25.31	12.33	1	1	73	8.61033	5.03369
IPI00909577.1	cDNA FLJ52894, highly similar to Isocitrate dehydrogenase	5.44	4	2	2	2	1.32876	1.00796	1.00696	0.982366	1.24447	1.55827	1.16066	53.6797	5.44	2	2					331	35.764	6.23975
IPI00853207.1	Uncharacterized protein	30.23	11	2	2	3	1.22008	0.982154	1.00878	1.00566	1.24293	1.26055	1.16944	96.96	22.48	1	1	71.29	30.23	2	2	129	14.4214	5.96045
IPI00016179.1	Protein S100-A13	30.61	1	3	3	5	1.28358	1.04087	0.945336	1.02439	1.2409	1.19188	1.50896	76.2695	23.47	2	2	62.7666	30.61	3	3	98	11.4641	6.16357
IPI00940673.2	cDNA FLJ36348 fis, clone THYMU2007025, highly similar to TRANSKETOLASE	25.19	4	10	10	26	1.24791	1.01335	0.965868	1.0143	1.23826	1.12221	1.34771	605.393	18.89	8	11	301.02	25	9	15	540	58.9443	7.66455
IPI00004358.4	Glycogen phosphorylase, brain form	6.76	4	2	4	6	1.32704	0.957426	1.01663	1.01725	1.2375	1.41646	1.17593	266.003	6.76	4	5	26.88	1.9	1	1	843	96.6345	6.85889
IPI00909247.1	cDNA FLJ51655, highly similar to Actin-like protein 2	3.93	4	1	1	2	1.24569	1.00543	1.0281	0.962115	1.2354	1.25073	1.28441	49.41	3.93	1	1	29.66	3.93	1	1	305	34.4859	5.71924
IPI00479108.1	Isoform 2 of Carnitine O-palmitoyltransferase 1, liver isoform	1.98	2	1	1	1	1.20085	0.99829	0.986771	1.01502	1.23373	1.20977	1.17647	36.31	1.98	1	1					756	86.1836	8.44092
IPI00008552.6	Glutaredoxin-3	3.28	1	1	1	2	1.25795	0.98554	1.00508	1.0084	1.23093	1.3729	1.18094	49.74	3.28	1	1	26.18	3.28	1	1	335	37.4082	5.38916
IPI00947393.1	Uncharacterized protein	30.95	10	1	1	1	1.21937	1.04849	1.00471	0.942253	1.22982	1.18437	1.28032	52.14	30.95	1	1					42	4.86652	7.41553
IPI00894104.2	cDNA FLJ39381 fis, clone PERIC2000422, highly similar to HEAT repeat-containing protein 2	4.66	5	2	2	2	1.17337	1.0146	0.977942	1.0068	1.22976	1.2324	1.05416	66.92	2.83	1	1	22.51	1.83	1	1	601	66.4796	5.84619
IPI01009760.1	Uncharacterized protein	11.54	6	1	1	2	1.16273	0.963844	1.04827	0.983944	1.22957	1.13682	1.13629	93.18	11.54	1	1	42.9	11.54	1	1	156	18.1412	5.09717
IPI00020956.1	Hepatoma-derived growth factor	22.08	5	6	6	7	1.28564	1.00567	0.979154	1.01562	1.22938	1.30462	1.36407	167.988	18.75	5	5	32.25	7.08	2	2	240	26.7719	4.729
IPI00014575.1	Cell division control protein 6 homolog	2.5	1	1	1	2	1.2245	0.971005	1.01097	1.01687	1.22767	1.30107	1.15487	55.4295	2.5	1	2					560	62.6805	9.5835
IPI00013894.1	Stress-induced-phosphoprotein 1	19.89	6	9	9	13	1.29084	1.00877	0.983224	1.00984	1.22516	1.30995	1.36658	296.082	13.26	5	5	96.45	16.76	8	8	543	62.5994	6.80029
IPI00553153.2	Isoform 1 of ATPase inhibitor, mitochondrial	6.6	2	1	1	1	1.27841	1.03136	0.974124	0.993934	1.2245	1.16325	1.52668					26.58	6.6	1	1	106	12.2413	9.34912
IPI01015565.1	Uncharacterized protein	41.61	22	3	3	7	1.21887	1.00628	0.956616	1.02303	1.22313	1.08446	1.39237	142.199	33.56	2	3	72.02	41.61	3	4	149	16.8311	6.58057
IPI00007752.1	Tubulin beta-2C chain	57.75	21	4	16	37	1.17923	1.01757	1.01259	0.96481	1.22227	1.17621	1.08869	849.109	53.48	14	18	352.233	51.91	15	19	445	49.799	4.89404
IPI00479997.4	Isoform 1 of Stathmin	30.87	9	4	4	6	1.28264	1.02396	0.961803	1.03318	1.22173	1.23107	1.4217	135.871	30.87	4	4	46.57	14.09	2	2	149	17.292	5.97314
IPI00514561.1	cDNA FLJ54552, highly similar to Heterogeneous nuclear ribonucleoprotein K	12.62	7	3	3	8	1.13657	0.995447	1.00355	0.999607	1.22054	1.10022	1.06145	197.47	7.24	2	3	101.81	12.62	3	5	428	47.5276	5.63037
IPI01021398.1	Uncharacterized protein	51.72	5	3	3	3	1.22871	0.985323	1.00997	1.00327	1.21969	1.20163	1.28055	178.266	51.72	3	3					87	9.73792	7.88428
IPI00005585.5	Tax1-binding protein 3	13.71	1	1	1	2	1.19001	0.999722	0.976264	1.02503	1.21915	1.08241	1.31677	103.47	13.71	1	1	45.95	13.71	1	1	124	13.7261	8.48486
IPI00795292.1	Isoform 3 of Nucleoside diphosphate kinase B	29.21	9	5	5	10	1.24624	0.995693	0.99192	1.00468	1.21886	1.24057	1.38086	242.465	23.22	4	5	104.51	22.47	4	5	267	30.1176	8.92432
IPI01015267.1	Uncharacterized protein	3.98	2	1	1	1	1.12764	0.977347	0.99854	1.02425	1.21164	1.08249	1.10177					42.56	3.98	1	1	452	50.7114	6.1001
IPI00788942.1	Isoform 2 of RuvB-like 1	6.99	5	2	2	3	1.16949	0.990508	1.03562	0.969046	1.2091	1.25398	1.03735	82.5297	6.99	2	2	32.23	2.85	1	1	386	42.1	6.37939
IPI00027442.4	Alanyl-tRNA synthetase, cytoplasmic	8.47	2	5	5	11	1.2129	1.01237	1.00384	0.993519	1.20747	1.15173	1.0811	480.466	8.47	5	7	89.56	6.51	4	4	968	106.743	5.52881
IPI01012928.1	cDNA FLJ52579, highly similar to Creatine kinase, ubiquitous mitochondrial	20.24	6	1	1	2	1.16766	0.999989	1.01806	0.97889	1.20447	1.1578	1.16084	86.29	20.24	1	1	33.5	20.24	1	1	168	19.2758	8.01611
IPI00056414.1	Protein MAL2	6.25	1	1	1	1	1.16815	1.01429	0.979436	1.00615	1.20413	1.14639	1.17739	34.77	6.25	1	1					176	19.1127	6.23975
IPI00465248.5	Isoform alpha-enolase of Alpha-enolase	33.18	16	13	13	24	1.20908	0.989783	1.01282	0.999923	1.2037	1.18717	1.20428	578.472	30.88	12	15	148.895	23.5	8	9	434	47.1393	7.38623
IPI00218342.11	C-1-tetrahydrofolate synthase, cytoplasmic	1.51	2	1	1	1	1.18092	0.982191	1.01492	1.00115	1.20273	1.25118	1.09355	72.96	1.51	1	1					991	107.367	8.27979
IPI00430813.3	Isoform 2 of Cellular nucleic acid-binding protein	8.82	6	1	1	1	1.13298	1.00529	0.892941	1.11059	1.20259	1.01332	1.21994	46.95	8.82	1	1					170	18.7292	7.7085
IPI00793299.2	large proline-rich protein BAG6 isoform c	4.43	13	3	3	3	1.14796	1.01078	0.995063	0.984552	1.2006	1.15346	1.10044					79.5099	4.43	3	3	903	96.7389	6.21436
IPI00031091.3	EF-hand domain-containing protein D1	9.62	5	2	2	3	1.17593	1.00385	1.00055	0.994378	1.19556	1.07224	1.23906	108.166	9.62	2	3					239	26.9108	5.38916
IPI00075248.11	Calmodulin	33.56	8	3	3	6	1.25097	1.04882	0.870484	1.07939	1.19402	1.18697	1.47638	118.163	33.56	3	3	94.47	26.17	2	3	149	16.8268	4.22119
IPI00793676.2	Protein	10.87	4	1	1	2	1.07556	1.06053	0.927168	1.01462	1.1907	1.03876	0.996722	46.39	10.87	1	1	43.04	10.87	1	1	138	15.9571	6.13818
IPI00026546.1	Platelet-activating factor acetylhydrolase IB subunit beta	14.41	5	2	2	3	1.16453	0.983903	0.995816	1.02011	1.189	1.14377	1.18116	143.78	14.41	2	2	27.71	3.93	1	1	229	25.5531	5.92236
IPI00917783.1	22 kDa protein	5.85	3	1	1	1	1.19806	0.981519	1.04468	0.969204	1.18751	1.1907	1.2515	51.95	5.85	1	1					188	21.5938	5.57959
IPI00384624.1	GARS-AIRS-GART (Fragment)	12.87	3	1	1	2	1.10979	1.01364	1.00752	0.976015	1.18191	1.0972	1.05828	67.29	12.87	1	1	20.66	12.87	1	1	101	10.7258	9.93506
IPI01025847.1	Similar to Proteasome subunit alpha type-6	18.69	6	2	2	2	1.20007	0.99506	1.00521	0.997909	1.18163	1.13627	1.33453	69.4497	18.69	2	2					107	11.563	9.1001
IPI00026328.3	Thioredoxin domain-containing protein 12	8.72	1	1	1	2	1.14882	0.990059	0.954084	1.05959	1.18061	1.18114	1.09517	47.3	8.72	1	1	37.32	8.72	1	1	172	19.1936	5.40186
IPI00103884.3	Ovarian cancer-associated gene 2 protein	6.61	2	1	1	2	1.19402	1.00917	0.989065	1.00099	1.18056	1.26934	1.14728	81.36	6.61	1	1	27.42	6.61	1	1	227	24.4025	6.88818
IPI00479722.2	Proteasome activator complex subunit 1	22.49	2	5	5	8	1.1462	0.984462	1.01157	1.00155	1.17673	1.06955	1.26297	187.233	22.49	5	5	53.55	13.65	3	3	249	28.705	6.02393
IPI00965736.1	Uncharacterized protein	1.38	2	1	1	1	1.04642	1.03667	0.92237	1.04511	1.17496	1.06951	0.873859					31.29	1.38	1	1	1232	134.379	5.79541
IPI00879437.1	Protein	19.35	1	1	6	15	1.47531	0.967377	1.00862	1.02373	1.17276	1.98182	1.27589	211.315	15.77	5	8	74.96	19.35	6	7	279	32.1264	8.51416
IPI00983652.2	cDNA FLJ61021, highly similar to Far upstream element-binding protein 1	1.27	5	1	1	1	1.08729	1.01108	0.993635	0.993963	1.17274	0.978455	1.13855	31.83	1.27	1	1					629	66.1908	7.56201
IPI01012535.1	16 kDa protein	18.24	2	1	1	1	1.1167	0.964016	0.970221	1.06942	1.17189	1.22013	0.941904	134.86	18.24	1	1					148	16.4351	4.60205
IPI00927053.2	26S protease regulatory subunit 7 2	13.48	2	1	1	2	1.07975	0.979949	1.08591	0.925619	1.17161	1.09304	0.968824	119.05	13.48	1	1	31.35	13.48	1	1	141	15.8121	4.77979
IPI00472911.2	casein kinase II subunit alpha isoform b	7.45	5	1	1	1	1.09099	0.945942	1.05099	0.999888	1.17072	1.0828	1.0234	43.94	7.45	1	1					255	29.1623	6.7124
IPI00554788.5	Keratin, type I cytoskeletal 18	39.3	2	10	11	23	1.11815	0.992291	1.00458	0.993678	1.17067	1.15563	1.0762	689.796	39.3	11	13	293.089	35.58	9	10	430	48.0285	5.45264
IPI00013122.1	Hsp90 co-chaperone Cdc37	11.38	1	3	3	7	1.10638	1.01801	1.0171	0.964774	1.17033	1.12346	1.11318	212.358	11.38	3	4	60.44	11.38	3	3	378	44.44	5.24951
IPI00640741.1	19 kDa protein	50.29	3	6	9	16	1.14527	1.00366	1.00611	0.987965	1.16864	1.05812	1.17964	316.033	43.27	8	9	102.91	35.67	6	7	171	18.9637	6.91748
IPI00028006.1	Proteasome subunit beta type-2	10.45	4	2	2	3	1.13135	1.00238	0.963512	1.03605	1.1686	1.05346	1.20235	65.61	4.98	1	1	36.7	10.45	2	2	201	22.8217	7.02002
IPI00924819.3	Protein	21.13	3	1	1	1	1.19278	0.978663	1.02743	0.991153	1.16613	1.20257	1.24579	69.76	21.13	1	1					71	7.84803	7.85498
IPI00456969.1	Cytoplasmic dynein 1 heavy chain 1	1.12	1	3	3	3	1.17099	0.997021	1.02157	0.978165	1.16558	1.17828	1.04375	32.27	0.28	1	1	46.61	0.84	2	2	4646	532.072	6.40479
IPI00647678.2	cDNA FLJ52703, highly similar to Asparaginyl-tRNA synthetase, cytoplasmic	4.68	2	1	1	1	1.25624	0.977707	1.01838	1.0021	1.1632	1.39093	1.24165	48.78	4.68	1	1					299	34.899	5.021
IPI00984941.1	Uncharacterized protein	7.91	5	1	1	2	1.09673	1.01059	0.987919	1.00075	1.16062	1.01906	1.13755	47.27	7.91	1	1	21.88	7.91	1	1	139	15.0988	7.21045
IPI00336094.5	Isoform 2 of 3-hydroxyacyl-CoA dehydrogenase type-2	18.25	3	3	3	5	1.08223	0.989937	1.04387	0.967153	1.16054	0.970155	1.14688	159.192	18.25	3	3	41.8	12.7	2	2	252	25.9676	7.21045
IPI00975879.1	Uncharacterized protein	4.01	4	1	1	1	1.15611	1.01179	0.987503	0.999937	1.15775	1.12951	1.21654	32.51	4.01	1	1					274	30.2019	5.09717
IPI00927442.1	Uncharacterized protein	31.67	7	1	1	1	1.14514	1.00878	0.984787	1.00611	1.15325	1.12459	1.18915	39.31	31.67	1	1					60	6.32509	5.0083
IPI00007074.5	Tyrosyl-tRNA synthetase, cytoplasmic	1.7	1	1	1	2	1.09384	0.980486	1.00946	1.00894	1.15159	1.08269	1.05909	43.71	1.7	1	1	23.31	1.7	1	1	528	59.1061	7.04932
IPI00218693.8	Adenine phosphoribosyltransferase	23.89	2	2	2	7	1.13307	0.996811	0.959551	1.0613	1.15001	1.28905	1.12549	225.573	23.89	2	3	65.87	23.89	2	4	180	19.5954	6.02393
IPI00001159.11	Translational activator GCN1	0.52	1	1	1	1	1.03211	1.01105	1.03531	0.948258	1.14729	0.987914	0.961434	61.74	0.52	1	1					2671	292.572	7.47412
IPI00335069.2	26S proteasome non-ATPase regulatory subunit 12 isoform 2	2.75	2	1	1	1	1.08826	1.0015	0.999843	0.997283	1.14571	0.992427	1.16022	42.82	2.75	1	1					436	50.5463	7.88428
IPI00401264.5	Endoplasmic reticulum resident protein 44	3.45	1	1	1	2	1.10927	0.963912	1.03143	1.00236	1.14365	1.14263	1.04987	35.63	3.45	1	1	26.16	3.45	1	1	406	46.9414	5.26221
IPI00910634.1	cDNA FLJ61403, highly similar to Nuclear ubiquitous casein andcyclin-dependent kinases substrate	4.73	2	1	1	1	1.1654	1.02659	0.910523	1.06877	1.14282	1.02831	1.39697					21.55	4.73	1	1	148	17.1432	6.03662
IPI00289800.7	Isoform Short of Glucose-6-phosphate 1-dehydrogenase	32.04	6	12	12	24	1.18973	0.995449	1.0017	1.00544	1.14122	1.22917	1.13757	487.558	26.02	10	12	139.29	23.88	9	12	515	59.219	6.84424
IPI00003815.3	Rho GDP-dissociation inhibitor 1	7.35	1	1	1	2	1.20657	0.995735	1.00374	0.9991	1.14068	1.32442	1.17601	75.35	7.35	1	1	22.51	7.35	1	1	204	23.1927	5.10986
IPI00024911.1	Endoplasmic reticulum resident protein 29	18.01	4	4	4	8	1.19888	1.02395	0.972802	1.00245	1.13902	1.19094	1.28921	174.534	18.01	4	4	71.59	18.01	4	4	261	28.9752	7.31299
IPI00012837.1	Kinesin-1 heavy chain	3.95	1	3	3	4	1.13734	1.00178	1.00271	0.973984	1.13545	1.14265	1.13289	169.069	3.95	3	3	25.06	1.66	1	1	963	109.617	6.50732
IPI00000816.1	Isoform 1 of 14-3-3 protein epsilon	38.82	9	6	8	19	1.1838	0.989522	1.01902	0.993487	1.13489	1.22125	1.25745	526.752	38.82	8	12	185.07	18.82	4	7	255	29.1554	4.7417
IPI00221222.7	Activated RNA polymerase II transcriptional coactivator p15	31.5	3	5	5	8	1.17497	1.0151	0.969019	1.01018	1.13236	1.17908	1.19632	216.71	26.77	4	5	59.85	14.96	2	3	127	14.3864	9.59814
IPI00916802.1	Uncharacterized protein	19.94	5	6	6	9	1.08895	1.00928	0.994492	1.00131	1.13202	1.02216	1.11204	248.384	18.01	5	6	38.9032	8.03	3	3	361	41.7987	5.96045
IPI00955977.1	phosphoglucomutase-1 isoform 3	2.47	4	1	1	1	1.13059	0.991075	1.00689	1.00057	1.13051	1.13585	1.15262	37.07	2.47	1	1					365	40.2573	5.90967
IPI00908513.1	cDNA FLJ60039, highly similar to Proteasome subunit beta type 7	7.04	3	1	1	2	1.22915	0.994903	0.975197	1.0313	1.13041	1.28318	1.32278	52.5	7.04	1	1	25	7.04	1	1	142	15.3128	9.24658
IPI00985110.2	cDNA FLJ59316, highly similar to Vesicle-fusing ATPase	1.71	2	1	1	1	1.14724	1.02005	1.04719	0.925702	1.1299	1.14922	1.19662	45.36	1.71	1	1					644	71.5386	6.65381
IPI00917594.1	Protein	6.25	3	1	1	2	1.03224	1.04822	0.999947	0.947761	1.12932	1.11787	0.822313	31.96	6.25	1	1	32.74	6.25	1	1	192	20.4141	7.1958
IPI00868973.1	Isoform 1 of Protein PRRC1	3.15	3	1	1	1	1.03976	0.951914	1.05826	0.985601	1.128	1.00296	0.995604	89.83	3.15	1	1					445	46.6718	5.8335
IPI00220573.4	Myosin regulatory light chain 12A	22.81	5	3	3	5	1.12133	1.01532	0.992378	0.99179	1.12655	1.15459	1.09651	162.684	22.81	3	4	26.84	10.53	1	1	171	19.7815	4.80518
IPI00915789.2	Uncharacterized protein	2.37	4	1	1	1	1.04915	0.989823	0.996463	1.01333	1.12354	1.05414	0.971019					23.6	2.37	1	1	379	41.4863	8.19189
IPI00892521.1	Protein	27.4	5	3	3	5	1.21792	0.99556	0.983327	1.0278	1.12296	1.34673	1.27296	86.8807	27.4	3	3	36.9	15.75	2	2	146	16.3191	4.88135
IPI00291922.2	Proteasome subunit alpha type-5	14.52	2	4	4	7	1.12158	1.00086	0.978864	1.02782	1.12077	1.03654	1.27196	161.158	14.52	4	4	49.88	9.54	3	3	241	26.3942	4.79248
IPI01010990.1	cDNA FLJ53478, highly similar to Galectin-3-binding protein	11.34	4	4	4	8	1.07204	0.995561	0.991407	1.01084	1.11734	1.07055	1.04108	182.138	11.34	4	4	72.11	9.08	3	4	573	64.0558	5.46533
IPI00177728.3	Isoform 1 of Cytosolic non-specific dipeptidase	12.21	3	3	3	3	1.16675	1.00223	0.992511	1.00455	1.1161	1.20797	1.21132	166.1	12.21	3	3					475	52.8449	5.97314
IPI00465431.8	Galectin-3	22.4	3	5	5	10	1.15777	0.989768	0.990224	1.02117	1.1112	1.08601	1.2083	175.43	19.6	4	5	93.47	17.2	4	5	250	26.1361	8.55811
IPI00216088.3	Cellular retinoic acid-binding protein 2	28.26	2	3	3	4	1.04839	0.980452	1.02096	0.995463	1.11038	0.965685	1.09685	77.0595	18.12	2	2	37.07	16.67	2	2	138	15.683	5.40186
IPI00909207.1	cDNA FLJ60461, highly similar to Peroxiredoxin-2	21.31	4	3	4	6	1.09581	1.00694	1.02264	0.987902	1.10964	1.07962	1.12552	81.446	16.39	3	3	51.17	16.39	3	3	183	20.0946	8.77783
IPI00952872.2	Uncharacterized protein	14.84	5	1	1	1	1.16198	0.986902	1.01877	0.991943	1.10882	1.25123	1.14941	47.68	14.84	1	1					128	14.7498	5.36377
IPI00908669.2	Uncharacterized protein	12.93	4	1	1	2	1.0557	0.986483	1.00132	1.0115	1.10711	1.05764	1.00984	148.82	12.93	1	2					116	12.2944	8.90967
IPI00980475.1	phosphatidylinositol-binding clathrin assembly protein isoform 4	4.9	5	1	1	2	1.21218	1.00397	0.955524	1.04331	1.10668	1.38612	1.16361	68.54	4.9	1	1	40.6	4.9	1	1	551	59.8807	8.76318
IPI00186290.6	Elongation factor 2	33.22	4	20	20	38	1.09402	0.992443	1.00878	0.986859	1.10581	1.17898	1.06341	1076.67	30.3	18	21	275.83	24.36	14	17	858	95.277	6.82959
IPI00719311.1	OCP2 (Fragment)	17.02	7	1	1	2	1.25614	0.995169	0.989645	1.01516	1.10487	1.36869	1.34635	40.94	17.02	1	1	26.15	17.02	1	1	47	5.33481	4.64014
IPI00470467.5	NADPH--cytochrome P450 reductase	8.12	7	3	3	7	1.02724	0.99806	1.01449	0.984841	1.10167	1.07435	0.955337	402.493	8.12	3	5	75.79	3.84	1	2	677	76.6413	5.57959
IPI00982556.1	Uncharacterized protein	14.94	6	1	1	1	1.11999	1.03988	0.958301	1.00228	1.10048	1.19726	1.07691					40.2	14.94	1	1	154	16.6638	4.09424
IPI00925601.1	Uncharacterized protein	9.81	6	4	4	6	1.07633	0.998209	0.991198	1.00853	1.10013	1.10174	1.04269	154.81	8.63	3	3	71.3532	7.28	3	3	591	64.4833	6.7124
IPI00297579.4	Chromobox protein homolog 3	14.75	3	3	3	4	1.12605	1.00133	0.98195	1.01837	1.10012	1.16655	1.23654	170.479	14.75	3	4					183	20.7984	5.32568
IPI01021703.1	Isoform 2 of Lactoylglutathione lyase	27.81	2	3	3	5	1.08723	0.987309	1.01152	0.98395	1.09942	1.13996	1.15603	136.62	27.81	3	3	43.28	21.89	2	2	169	19.0306	6.04932
IPI00644576.1	Uncharacterized protein	3.68	10	6	7	17	1.09214	0.996922	0.995175	1.02032	1.09937	1.09026	1.07098	407.163	3.68	7	7	208.03	2.34	5	10	2607	276.378	6.04932
IPI00006579.1	Cytochrome c oxidase subunit 4 isoform 1, mitochondrial	7.1	1	1	1	1	1.08202	1.00592	0.991898	1.00133	1.09822	1.07612	1.09532	37.85	7.1	1	1					169	19.564	9.51025
IPI00843975.1	Ezrin	8.7	5	3	5	9	1.04561	1.01469	1.00956	0.99312	1.0981	1.04612	1.00197	205.463	8.7	5	5	92.98	7.51	4	4	586	69.3697	6.26514
IPI00639945.1	Protein	24.84	3	2	4	6	1.07419	0.99601	1.00087	1.00068	1.0966	0.984991	1.18269	88.7523	17.39	3	3	44.68	20.5	3	3	161	18.3133	6.18896
IPI00017704.3	Coactosin-like protein	22.54	1	3	3	6	1.08416	1.00305	0.998645	0.998699	1.09499	1.05127	1.0723	210.428	22.54	3	4	32.12	16.9	2	2	142	15.935	5.66846
IPI00013895.1	Protein S100-A11	49.52	1	5	5	29	1.07711	1.01623	0.970444	1.01857	1.09439	0.948386	1.17147	1113.75	42.86	4	16	219.3	49.52	5	13	105	11.7328	7.12256
IPI01012383.1	Uncharacterized protein	3.32	4	1	1	2	1.11751	0.971473	0.998113	1.03092	1.09398	1.11592	1.17881	30.21	3.32	1	1	22.79	3.32	1	1	241	28.033	5.2876
IPI01012065.1	Uncharacterized protein	15.55	3	2	2	3	1.11492	1.03041	0.987269	0.980467	1.09157	1.06188	1.23621	112.918	15.55	2	2	27.4	10.5	1	1	238	26.4884	6.72705
IPI00554648.3	Keratin, type II cytoskeletal 8	48.03	69	22	23	51	1.06044	1.00363	1.00266	0.989127	1.0891	1.13703	1.04797	977.96	42.86	20	26	428.85	35.2	19	25	483	53.6711	5.59229
IPI01022143.1	Uncharacterized protein	13.77	5	4	4	5	0.994706	1.01825	0.978303	1.00208	1.08689	0.961236	1.01663	321.404	13.77	4	4	41.27	2.83	1	1	530	56.7708	6.44287
IPI00926977.1	26S protease regulatory subunit 10B	14.39	6	4	4	6	1.10151	0.969505	1.00919	1.00295	1.08593	1.14709	1.09163	188.659	14.39	4	4	41.01	6.45	2	2	403	45.768	7.78174
IPI00926442.1	Protein	11.03	6	2	2	4	1.08564	1.045	0.990326	0.958902	1.08259	1.14211	1.03802	150.679	11.03	2	2	44.76	11.03	2	2	290	30.3138	8.63135
IPI00007673.4	Coiled-coil-helix-coiled-coil-helix domain-containing protein 2, mitochondrial	6.62	1	1	1	1	1.06723	1.02051	0.960803	1.02002	1.08129	0.991941	1.17019	38.36	6.62	1	1					151	15.5027	9.21729
IPI00001952.5	Endonuclease domain-containing 1 protein	2.6	1	1	1	2	1.04067	0.971461	1.03492	0.990546	1.08098	1.07524	0.970193	53.91	2.6	1	1	21.73	2.6	1	1	500	54.9813	5.70654
IPI00939560.1	thioredoxin domain-containing protein 5 isoform 3	12.35	3	3	3	4	1.06282	1.01797	1.00185	0.993619	1.08053	1.10498	0.962329	105.68	9.57	2	2	42.79	8.95	2	2	324	36.155	5.46533
IPI00306290.5	Exportin-T	2.39	3	2	2	3	1.09302	0.982576	1.01557	0.998802	1.08029	1.13162	1.08226	74.8197	2.39	2	2	31.25	1.46	1	1	962	109.893	5.38916
IPI00014230.1	Complement component 1 Q subcomponent-binding protein, mitochondrial	25.89	1	3	3	11	1.14077	1.01135	0.965358	1.01372	1.07987	1.14807	1.187	464.845	25.89	3	7	83.69	16.31	2	4	282	31.3426	4.84326
IPI00902887.1	cDNA FLJ39928 fis, clone SPLEN2021273, highly similar to Calpain-2 catalytic subunit	5.3	5	1	1	1	1.07141	0.981012	1.00076	1.01793	1.07843	1.10544	1.0464	50.11	5.3	1	1					283	32.9469	5.08447
IPI00935456.1	cDNA FLJ55447, highly similar to ATP-citrate synthase	7.95	4	4	4	6	1.05707	0.971678	1.02177	1.01258	1.07762	1.1218	0.986727	205.764	7.95	4	4	34.15	3.61	2	2	830	91.0408	8.67529
IPI00029628.1	Reticulocalbin-2	11.67	10	3	3	4	1.11984	1.02755	0.943485	1.03117	1.0754	1.12715	1.19629	173.395	11.67	3	3	31.97	4.73	1	1	317	36.8536	4.39893
IPI01010895.1	HS24/P52	6.96	6	1	2	3	1.07075	0.982159	1.03996	0.973698	1.07221	1.09612	1.06396	100.722	6.96	2	2	29.09	2.95	1	1	474	52.3338	8.20654
IPI00157908.4	Isoform 3 of Apoptosis-inducing factor 1, mitochondrial	7.39	6	3	3	5	1.01956	0.993851	1.00848	0.965882	1.06984	1.05095	0.93936	146.062	7.39	3	3	44.08	5.25	2	2	609	66.2536	8.93896
IPI00009901.1	Nuclear transport factor 2	12.6	1	1	1	1	1.05562	0.947352	1.06157	0.986788	1.06682	1.16361	0.931728					29.75	12.6	1	1	127	14.469	5.37646
IPI00910719.1	cDNA FLJ55705, highly similar to Threonyl-tRNA synthetase, cytoplasmic	2.16	4	1	1	2	1.06023	0.999983	0.996448	1.00261	1.06664	1.05568	1.08421	76.8	2.16	1	1	29.81	2.16	1	1	602	70.3158	8.55811
IPI00218343.4	Tubulin alpha-1C chain	37.42	18	1	12	27	1.09359	0.976171	1.00712	1.01608	1.0665	1.08105	1.17275	859.283	37.42	12	17	208.728	20.27	7	10	449	49.8635	5.09717
IPI00892827.1	Uncharacterized protein	37.29	9	1	1	2	1.06946	0.943737	1.04784	1.00568	1.06616	1.22011	0.911465	108.53	37.29	1	1	40.55	37.29	1	1	59	6.65229	5.61768
IPI01015210.1	Uncharacterized protein	7.35	8	1	1	1	1.08587	1.02423	0.980823	0.994119	1.06589	1.20091	0.995108	50.72	7.35	1	1					204	22.4126	8.08936
IPI00293434.2	Signal recognition particle 14 kDa protein	10.29	1	1	1	3	1.07562	0.981694	0.998366	1.0196	1.06579	1.12696	1.04883	127.209	10.29	1	2	25.23	10.29	1	1	136	14.5608	10.0376
IPI00022442.2	Acyl carrier protein, mitochondrial	13.46	2	3	3	3	1.15946	1.02873	0.937928	1.03599	1.06444	1.14266	1.33413	117.389	13.46	3	3					156	17.406	4.93213
IPI00646055.3	Uncharacterized protein	5.07	3	2	3	6	1.01723	1.00089	0.985803	1.01279	1.06344	0.999869	0.995976	107.87	5.07	3	3	63.27	5.07	3	3	651	74.2207	7.86963
IPI00010154.3	Rab GDP dissociation inhibitor alpha	14.99	3	1	5	8	1.12763	0.9839	1.00744	1.00755	1.06296	1.26157	1.07323	198.763	14.99	5	5	72.12	6.49	3	3	447	50.5501	5.13525
IPI00218993.1	Isoform Beta of Heat shock protein 105 kDa	11.18	11	4	6	10	1.03434	0.971932	1.0195	1.00606	1.06272	1.03849	1.04783	212.513	11.18	6	6	66.39	7.37	4	4	814	92.0574	5.5542
IPI00018206.4	Aspartate aminotransferase, mitochondrial	13.49	3	4	4	5	1.04116	0.987274	0.994015	1.01868	1.05789	1.00013	1.09208	165.368	13.49	4	4	33.42	2.79	1	1	430	47.4873	9.01221
IPI00412737.1	tryptophanyl-tRNA synthetase, cytoplasmic isoform b	19.53	9	5	5	8	1.06305	0.942869	1.03055	1.02891	1.05665	1.03185	1.10735	352.803	19.53	5	5	78.98	10.23	3	3	430	48.8204	6.48096
IPI00979951.1	Uncharacterized protein	20.08	7	3	3	3	1.03068	1.01007	1.00911	0.978048	1.05661	1.11262	0.919417	199.769	20.08	3	3					239	26.623	5.60498
IPI00604431.1	Isoform 2 of Cullin-associated NEDD8-dissociated protein 1	13.09	3	10	10	18	1.05277	1.00087	1.0172	0.998649	1.05499	0.99404	0.989218	389.354	11.11	9	10	129.2	10.08	8	8	1062	117.814	5.69385
IPI00909181.1	GrpE protein homolog	5.61	2	1	1	2	1.13272	1.0234	0.999031	0.975017	1.0537	1.2066	1.17289	73.31	5.61	1	1	36.98	5.61	1	1	196	21.8866	8.6167
IPI00642982.1	Lon protease homolog	1.44	3	1	1	1	0.975186	1.04556	0.983327	0.968822	1.05301	0.954544	0.922856					21.75	1.44	1	1	763	85.5877	6.03662
IPI01012564.1	cDNA FLJ52405, highly similar to Myosin Ic	6.71	6	3	3	3	0.847262	0.969776	1.02115	0.99766	1.05099	0.798089	0.661116	127.42	5.09	2	2	30.27	1.61	1	1	805	92.2739	8.86572
IPI01015917.1	T-complex protein 1 subunit delta	16.45	5	5	5	7	1.05537	0.959321	1.00318	0.999165	1.05089	1.0922	1.04162	141.593	13.11	4	4	72.6	11.05	3	3	389	42.2726	7.60596
IPI01022641.1	Uncharacterized protein	17.93	19	2	2	3	0.978977	0.970414	1.00607	1.02323	1.05038	0.888413	1.00953	92.3997	17.93	2	2	22.42	6.9	1	1	145	16.5262	6.63916
IPI00549861.7	Uncharacterized protein	1.39	4	1	1	1	1.16206	1.04011	1.00344	0.9525	1.05031	1.19496	1.29778					28.67	1.39	1	1	721	81.3532	5.50342
IPI00302925.4	59 kDa protein	8.96	5	4	4	5	1.01099	1.00639	1.00917	0.966932	1.0501	0.989877	1.02517	137.894	8.96	4	4	21.6	2.56	1	1	547	59.4404	5.78271
IPI00910220.1	cDNA FLJ60230, highly similar to Arsenical pump-driving ATPase	5	2	1	1	1	1.10268	1.03853	0.974861	0.985546	1.04932	1.11668	1.18343	35.7	5	1	1					320	35.8199	4.84326
IPI00013297.1	28 kDa heat- and acid-stable phosphoprotein	6.08	1	1	1	1	1.10065	1.0352	0.959968	1.0054	1.04801	1.07	1.23653	40.35	6.08	1	1					181	20.6176	8.86572
IPI00552495.1	Ribose-phosphate pyrophosphokinase	3.67	5	1	1	1	1.05404	1.01153	1.01194	0.973396	1.04755	1.11392	1.01396	33.29	3.67	1	1					218	24.0685	7.69385
IPI00915947.1	Uncharacterized protein	23.81	6	1	1	1	1.03131	1.02744	1.00571	0.963403	1.04719	1.08029	0.974778	33.1	23.81	1	1					42	4.68951	8.19189
IPI00644062.1	Uncharacterized protein	6.59	2	1	1	1	0.943799	1.08929	0.954476	0.954241	1.04602	0.962493	0.808976	50.37	6.59	1	1					167	18.7998	5.59229
IPI00852917.1	Uncharacterized protein	8.52	18	2	2	3	1.01222	0.996103	0.977883	1.0265	1.0438	0.950693	1.07023	157.3	8.52	2	2	28.72	4.16	1	1	481	53.0135	5.8208
IPI00759832.1	Isoform Short of 14-3-3 protein beta/alpha	27.87	7	3	6	13	1.07674	0.981903	1.02235	0.997943	1.04368	1.00901	1.23275	299.649	24.59	5	7	137.145	18.44	4	6	244	27.8327	4.83057
IPI01022242.1	Uncharacterized protein	25	8	3	3	6	1.11375	1.02323	0.951902	1.02692	1.04117	1.1311	1.21601	206.722	25	3	3	93.7	25	3	3	168	19.0405	4.93213
IPI01025741.1	20 kDa protein	5.56	3	1	1	1	1.02059	1.05727	0.949107	0.993994	1.03871	1.02003	1.02309					21.59	5.56	1	1	180	20.275	5.09717
IPI00010491.3	Ras-related protein Rab-27B	5.05	1	1	1	6	1.02888	0.991258	1.00492	1.00253	1.03772	1.17741	0.923516	146.892	5.05	1	3	60.45	5.05	1	3	218	24.5922	5.51611
IPI00385786.3	cDNA FLJ35170 fis, clone PLACE6012942, highly similar to SPLICING FACTOR, ARGININE/SERINE-RICH 2	8.46	4	1	1	2	1.12024	1.03962	0.9868	0.971288	1.03766	1.19961	1.15791	84.81	8.46	1	1	47.47	8.46	1	1	201	23.181	11.8247
IPI01008914.1	eukaryotic initiation factor 4A-I isoform 2	7.78	10	2	2	4	1.07905	0.98335	1.03434	0.97724	1.03657	1.08321	1.14055	119.869	7.78	2	2	41.03	7.78	2	2	347	39.5232	5.8208
IPI00012007.6	Adenosylhomocysteinase	12.27	2	4	4	7	1.05109	0.987222	1.01177	0.993826	1.03627	1.05867	1.08626	180.588	10.19	3	3	99.5	12.27	4	4	432	47.6852	6.34131
IPI01026290.1	Uncharacterized protein	14.75	13	3	3	4	1.00116	1.05824	0.979497	0.974763	1.03357	0.930077	1.07387	120.67	9.71	2	2	36.59	11.87	2	2	278	30.5077	4.97021
IPI00647001.1	Uncharacterized protein	17.95	8	4	4	7	1.06762	1.00624	0.97575	1.0187	1.03331	1.05587	1.24573	141.025	17.31	3	4	67.75	16.67	3	3	156	17.9456	3.6626
IPI01022540.1	Uncharacterized protein	6.51	11	1	1	1	1.01025	1.01036	0.976973	1.01301	1.03244	1.05213	0.953777	60.19	6.51	1	1					261	28.9705	6.15088
IPI00893035.1	Uncharacterized protein	0.51	2	1	1	1	0.908774	1.01975	0.999436	0.978424	1.03096	0.828707	0.870808	47.64	0.51	1	1					2162	235.873	6.55127
IPI00016786.1	Isoform 2 of Cell division control protein 42 homolog	5.24	3	1	1	2	1.01244	1.00668	1.00177	0.989685	1.028	1.01087	1.01941	45.68	5.24	1	1	38.22	5.24	1	1	191	21.245	6.55127
IPI01010759.1	cDNA FLJ40643 fis, clone THYMU2017099, highly similar to SIGNAL RECOGNITION PARTICLE 68 kDa PROTEIN	4.51	7	1	1	1	1.01312	1.01315	1.04892	0.931099	1.02763	0.958202	1.08852	37.55	4.51	1	1					288	32.8302	7.32764
IPI00977329.1	Uncharacterized protein	24.56	4	2	2	4	1.02173	1.01487	0.973074	1.00965	1.02742	1.02516	1.07334	182.776	24.56	2	3	46.42	10.53	1	1	114	13.1204	4.22119
IPI00964410.1	Uncharacterized protein	10.68	6	1	1	1	1.09714	0.975569	1.06949	0.948267	1.02706	1.08547	1.23213	38.37	10.68	1	1					103	11.528	8.19189
IPI00916612.1	gamma-glutamylcyclotransferase isoform 4	10.64	3	1	1	2	1.02861	0.982116	1.01274	1.00362	1.02697	0.962601	1.13968	45.84	10.64	1	1	34.56	10.64	1	1	94	10.4972	4.84326
IPI01015427.1	cDNA FLJ58247, highly similar to 26S protease regulatory subunit 4	6.54	2	2	2	3	1.0022	1.03467	0.984802	0.978512	1.02683	0.976924	1.02028	95.6197	6.54	2	2	22.58	2.45	1	1	367	41.1412	5.0083
IPI00024175.3	Isoform 1 of Proteasome subunit alpha type-7	25	9	5	5	7	1.04789	1.02041	0.964087	1.00543	1.02652	1.02725	1.1509	176.222	25	5	5	33.89	8.06	2	2	248	27.8696	8.45557
IPI00401971.1	PDZ domain-containing protein GIPC1 isoform 2	11.44	3	2	2	3	1.03379	1.01529	0.995051	0.987936	1.02488	1.0738	1.01749	83.3097	11.44	2	2	28.16	6.36	1	1	236	26.0554	5.56689
IPI00924946.1	Uncharacterized protein	14.04	3	1	1	1	0.973213	1.00338	0.99961	0.995549	1.02278	1.02755	0.863959	69.23	14.04	1	1					114	12.6941	4.31006
IPI00014424.1	Elongation factor 1-alpha 2	27	4	3	10	15	0.970522	1.00387	0.997023	1.00031	1.01966	0.981302	0.996472	178.415	13.82	5	5	129.54	27	10	10	463	50.4383	9.02686
IPI00873590.1	Isoform 2 of NIF3-like protein 1	4.57	2	1	1	1	0.964115	1.02685	0.975604	0.99707	1.01618	0.988509	0.88895	59.05	4.57	1	1					350	38.959	6.40479
IPI01009186.1	cDNA FLJ58476, highly similar to Poly(rC)-binding protein 2	19.6	36	3	5	8	1.087	1.00215	0.980776	1.00015	1.01548	1.24799	1.00662	218.026	19.6	5	5	46.7	14.29	3	3	301	32.1445	7.89893
IPI00793819.1	cDNA FLJ57427, highly similar to Glycogenin-1	7.25	6	1	1	2	0.989711	0.972449	1.00463	1.02274	1.0147	1.00597	0.961214	46.64	7.25	1	1	23.09	7.25	1	1	193	21.4959	5.5542
IPI00892657.1	Protein	9.83	5	2	2	4	0.972046	1.02256	0.978326	0.999363	1.01398	1.01631	0.894787	112.7	9.83	2	2	58.28	4.41	1	2	295	34.8617	5.21143
IPI00003865.1	Isoform 1 of Heat shock cognate 71 kDa protein	38.54	20	18	22	39	1.0114	1.00114	1.00416	0.992274	1.01394	1.00984	1.00652	921.617	35.29	19	20	294.34	34.98	19	19	646	70.8542	5.51611
IPI00645078.1	Ubiquitin-like modifier-activating enzyme 1	20.51	8	14	14	22	1.01871	0.984418	0.999356	1.00545	1.01308	1.01453	0.981354	569.121	16.82	12	12	160.89	14.65	10	10	1058	117.774	5.75732
IPI00000335.1	Histidine triad nucleotide-binding protein 2, mitochondrial	12.27	1	1	1	2	1.06509	0.975219	1.01129	1.0125	1.01294	1.17276	1.02559	57.46	12.27	1	1	51.91	12.27	1	1	163	17.1512	9.15869
IPI00792218.1	proteasome subunit alpha type-4 isoform 2	7.89	2	2	2	3	1.0634	1.00892	0.993688	0.994931	1.01225	1.01951	1.21188	31.72	4.21	1	1	38.53	7.89	2	2	190	21.3511	8.35303
IPI01015459.1	T-complex protein 1 subunit alpha	4.52	5	1	1	1	1.05829	1.00827	0.992238	0.998468	1.00763	1.06689	1.14116	43.2	4.52	1	1					221	24.1427	7.04932
IPI00021263.3	14-3-3 protein zeta/delta	49.8	15	9	11	32	1.02116	1.001	1.00936	0.993951	1.00643	0.981184	1.08814	915.118	49.8	11	18	306.65	45.71	9	14	245	27.7277	4.79248
IPI00016342.1	Ras-related protein Rab-7a	29.95	7	5	5	9	1.02218	0.985779	1.00071	1.0045	1.00629	1.03964	1.01433	221.446	29.95	5	5	68.27	23.19	4	4	207	23.4748	6.69775
IPI00031522.2	Trifunctional enzyme subunit alpha, mitochondrial	18.61	3	9	9	12	0.912011	1.004	1.00519	0.991909	1.00495	0.91835	0.886911	498.907	18.61	9	9	45.12	6.55	3	3	763	82.9469	9.0415
IPI00218733.6	Superoxide dismutase [Cu-Zn]	14.29	3	2	2	5	1.17841	1.06228	0.997728	0.958649	1.00449	1.23565	1.30222	114.804	14.29	2	4	30.1	9.09	1	1	154	15.9259	6.12549
IPI00790695.1	6 kDa protein	31.37	4	1	1	1	1.10111	1.00925	0.981886	1.00879	1.00418	1.27329	1.0406	52.7	31.37	1	1					51	5.5517	6.49365
IPI00978544.1	52 kDa protein	5.19	4	1	1	2	0.962783	0.990756	0.975773	1.03505	1.00344	1.03616	0.841108	78.31	5.19	1	1	42.48	5.19	1	1	443	51.5368	6.22705
IPI00000105.4	Major vault protein	3.36	2	2	2	3	1.03147	0.985373	1.00182	1.01159	1.00126	1.12463	0.977356	93.92	3.36	2	2	24.31	1.9	1	1	893	99.2659	5.47803
IPI00218188.1	Isoform Beta of Signal transducer and activator of transcription 1-alpha/beta	10.11	8	5	5	7	1.04299	0.995594	0.997836	1.00584	0.998715	1.1203	1.01265	201.9	10.11	5	5	42.7	3.65	2	2	712	82.9905	6.41748
IPI00450235.1	Nuclease sensitive element binding protein-1	5.9	3	1	1	1	1.03556	1.00544	0.994736	0.998715	0.997325	1.07931	1.05726	36.03	5.9	1	1					322	34.65	7.53271
IPI00168184.8	cDNA FLJ56053, highly similar to Serine/threonine-protein phosphatase 2A 65 kDa regulatory subunit A alpha isoform	17.49	13	6	6	9	0.983928	0.984552	1.02588	1.00048	0.997307	0.958745	1.02072	328.448	17.49	6	6	52.27	6.29	2	3	509	56.8121	5.69385
IPI00759663.1	Isoform Cytoplasmic+peroxisomal of Peroxiredoxin-5, mitochondrial	58.64	4	7	7	11	0.99175	1.00436	0.988683	1.00128	0.996068	0.94815	1.10645	330.717	58.64	7	7	49.24	29.63	4	4	162	17.02	7.23975
IPI01022358.1	Alpha-tubulin	49.52	32	1	14	37	0.912624	0.9909	0.988838	1.02424	0.994853	0.822065	0.94041	1234.25	49.52	14	23	251.214	31.01	9	14	416	46.2678	5.08447
IPI00792916.2	glucosidase 2 subunit beta isoform 2	17.33	3	7	7	13	1.12202	1.00137	0.990382	1.00792	0.994504	1.17813	1.24839	381.258	17.33	7	9	114.44	9.71	4	4	525	59.1407	4.42432
IPI00017469.1	Sepiapterin reductase	13.03	2	2	2	4	1.01721	1.00673	1.01231	0.978064	0.994308	1.09943	0.970332	225.86	13.03	2	3	23.05	5.75	1	1	261	28.0308	8.04541
IPI00792035.2	Isoform 3 of Glyoxalase domain-containing protein 4	12.23	6	1	1	1	1.00021	0.963236	1.02814	1.00669	0.993596	1.01467	1.01602	44.06	12.23	1	1					188	21.2445	5.65576
IPI00965101.1	Uncharacterized protein	1.89	4	1	1	2	1.04189	0.962163	1.01877	1.0181	0.992537	1.06994	1.09816	80.75	1.89	1	1	21.21	1.89	1	1	688	78.1048	6.12549
IPI00980230.1	13 kDa protein	20.17	11	1	1	2	0.954826	1.04582	1.00125	0.948878	0.989278	0.913264	0.985609	72.47	20.17	1	1	26.45	20.17	1	1	119	13.3789	4.75439
IPI00643041.3	GTP-binding nuclear protein Ran	16.2	7	3	3	5	0.992397	1.00749	1.0066	0.983539	0.987401	0.960914	1.02723	126.279	16.2	3	3	44.9949	11.11	2	2	216	24.4076	7.48877
IPI00794663.1	cDNA FLJ58687, highly similar to Tubulin alpha-4 chain	35.33	12	2	10	16	0.978108	1.02883	1.00602	0.96136	0.986384	1.01201	0.942685	681.067	35.33	10	12	74.16	14.09	4	4	433	48.2976	5.0083
IPI00298057.3	Periplakin	0.68	1	1	1	1	0.900612	1.03896	0.994096	0.963978	0.985725	0.832204	0.896794					23.33	0.68	1	1	1756	204.623	5.60498
IPI01013953.1	Uncharacterized protein	8.43	5	1	1	2	0.906941	0.985914	1.00798	1.00483	0.985595	0.948269	0.773899	69.43	8.43	1	1	30.4	8.43	1	1	166	17.5852	8.26514
IPI00329801.12	Annexin A5	27.5	5	7	7	23	0.942788	1.00496	1.0036	0.99858	0.985048	0.983166	0.934171	664.6	23.44	6	12	220.93	24.06	6	11	320	35.9144	5.04639
IPI00966238.2	cDNA FLJ51907, highly similar to Stress-70 protein, mitochondrial	17.59	5	10	10	20	1.02868	0.997367	1.00214	0.997085	0.983832	1.0083	1.10882	399.512	15.49	8	9	157.61	15.34	9	11	665	72.3561	5.93506
IPI00182933.5	Isoform 2 of Cytochrome b5	23.47	4	2	2	3	0.963061	1.00647	0.958922	1.03651	0.982906	0.938382	0.990855	65	23.47	2	2	37.11	14.29	1	1	98	11.2615	5.13525
IPI00940148.1	Rab GDP dissociation inhibitor beta	20.22	8	4	8	15	0.971963	0.980426	1.01173	0.988285	0.982836	0.97523	0.998946	256.01	17.98	7	7	178.3	13.93	6	8	445	50.6309	6.46826
IPI00555749.1	Proteasome 26S ATPase subunit 5 variant (Fragment)	5.51	3	2	2	2	1.02666	1.00064	1.0189	0.976287	0.982292	1.06047	1.06578	81.708	5.51	2	2					345	38.7364	6.46826
IPI00644531.1	21 kDa protein	44.92	4	5	5	10	0.99179	1.00228	0.992462	0.986778	0.980184	0.967827	1.01811	344.663	44.92	5	5	119.35	44.92	5	5	187	21.0725	7.81104
IPI00909939.1	cDNA FLJ52195, highly similar to LIM and SH3 domain protein 1	10.4	6	1	1	2	1.01791	1.04956	0.963975	0.985827	0.979858	1.02302	1.08747	56.67	10.4	1	1	24.55	10.4	1	1	125	14.5881	8.68994
IPI00794545.1	deoxyuridine 5'-triphosphate nucleotidohydrolase, mitochondrial isoform 3	12.06	4	1	1	1	0.999084	0.995976	0.987463	1.0167	0.978407	1.04309	0.996323	120.37	12.06	1	1					141	15.3858	6.56592
IPI00021700.3	Proliferating cell nuclear antigen	10.34	1	2	2	4	0.981377	1.01382	0.999664	0.983081	0.978059	0.987353	0.996323	122.909	10.34	2	2	62.77	10.34	2	2	261	28.7503	4.69092
IPI00006952.3	Beta-lactamase-like protein 2	9.38	1	2	2	3	1.00214	1.00121	0.971736	1.02841	0.976309	1.01825	1.04046	77.34	6.25	1	1	51.11	9.38	2	2	288	32.7849	6.80029
IPI01021460.1	Uncharacterized protein	32.31	16	3	3	9	0.988933	1.0387	0.962755	0.999292	0.975203	0.985586	1.03624	206.88	32.31	3	5	60.81	32.31	3	4	130	14.4268	4.51318
IPI00784154.1	60 kDa heat shock protein, mitochondrial	51.31	9	22	23	55	0.974661	1.00896	0.996409	0.976238	0.974593	0.98102	0.882455	1510.69	51.31	23	32	461.21	38.39	15	23	573	61.0164	5.87158
IPI01014975.1	Uncharacterized protein	1.36	2	1	2	2	1.01986	0.973985	1.03381	0.989094	0.973945	1.0414	1.07921	145.199	1.36	2	2					2429	257.92	6.49365
IPI00926480.1	Uncharacterized protein	2.74	4	1	1	1	0.977324	0.988734	0.990505	1.02102	0.973425	0.991074	0.989856	37.66	2.74	1	1					401	45.597	7.09326
IPI00025019.3	Proteasome subunit beta type-1	15.77	2	2	2	3	1.02748	1.01006	0.978703	1.00985	0.969888	1.03587	1.10946	170.09	15.77	2	2	38.09	8.3	1	1	241	26.4724	8.1333
IPI00984022.2	cDNA FLJ42740 fis, clone BRAWH2016655, highly similar to Ubiquitin-like 1-activating enzyme E1B	4.41	2	1	1	3	0.946939	0.975111	1.01942	1.0037	0.965488	1.00795	0.869622	194.021	4.41	1	2	54.87	4.41	1	1	544	60.8006	5.07178
IPI01009966.1	Isoform B of Branched-chain-amino-acid aminotransferase, mitochondrial	2.67	3	1	1	1	0.912292	0.977429	1.04334	0.974996	0.96533	0.929691	0.843325					24.21	2.67	1	1	300	33.7546	7.72314
IPI00009532.5	cDNA FLJ56034, highly similar to 4-aminobutyrate aminotransferase, mitochondrial	4.66	1	2	2	5	0.893893	1.01511	1.00543	0.977665	0.965301	0.940267	0.763761	83.41	4.66	2	2	61.19	4.66	2	3	515	58.1915	8.08936
IPI00013808.1	Alpha-actinin-4	25.58	11	9	17	26	0.862983	1.00163	0.99611	0.998446	0.964446	0.928766	0.897265	775.816	24.7	16	16	227.12	15.81	10	10	911	104.788	5.43994
IPI00291175.7	Isoform 1 of Vinculin	6	6	4	4	8	0.93989	0.98871	0.99081	1.02124	0.963541	0.953505	0.913375	179.709	6	4	4	67.01	6	4	4	1066	116.649	6.0874
IPI00180128.4	Isoform 2 of Basic leucine zipper and W2 domain-containing protein 1	4.82	5	2	2	3	0.96078	0.985555	1.00159	1.01217	0.963238	0.948264	0.989896	75.0797	4.82	2	2	25.97	3.12	1	1	353	40.5128	6.45557
IPI01010852.1	cDNA FLJ57121, highly similar to Heterogeneous nuclear ribonucleoprotein F	10.06	8	2	2	3	0.975164	0.98428	0.974071	1.04274	0.962403	1.01234	0.965904	175.98	10.06	2	2	33.89	5.03	1	1	338	37.2318	6.04932
IPI00022648.2	Eukaryotic translation initiation factor 5	2.09	1	1	1	2	0.926	0.968935	1.00432	1.02621	0.962306	0.918782	0.909891	53.9695	2.09	1	2					431	49.1918	5.57959
IPI00946012.1	Uncharacterized protein	11.43	9	1	1	2	1.00794	0.980362	1.0277	0.98906	0.962124	1.06751	1.01908	53.41	11.43	1	1	23.85	11.43	1	1	105	11.9813	8.39697
IPI00399318.1	coatomer subunit epsilon isoform b	5.45	3	1	1	1	0.904712	1.02382	0.921957	1.05915	0.961966	1.00056	0.731377	66.06	5.45	1	1					257	28.7786	5.2876
IPI00943894.1	glycogen phosphorylase, liver form isoform 2	10.58	6	3	5	7	0.965385	0.987714	1.0226	0.986851	0.956206	0.980432	0.932162	280.295	10.58	5	5	40.12	5.54	2	2	813	93.0751	7.29834
IPI00011604.2	Glycine cleavage system H protein, mitochondrial	17.34	1	2	2	3	0.937649	1.02582	0.938088	1.03914	0.954938	0.823015	1.07947	140.899	17.34	2	2	28.42	11.56	1	1	173	18.8726	4.88135
IPI00922718.1	cDNA FLJ53131, highly similar to 24-dehydrocholesterol reductase	5.37	4	1	1	1	0.96184	0.966471	1.00249	1.03142	0.953664	0.97919	0.97511	39.36	5.37	1	1					242	28.6368	8.57275
IPI00009342.1	Ras GTPase-activating-like protein IQGAP1	6.1	2	7	7	10	0.952322	0.983895	0.996747	1.01625	0.953312	1.02635	0.934377	240.062	5.01	6	6	95.96	3.62	4	4	1657	189.134	6.48096
IPI00001639.2	Importin subunit beta-1	10.96	3	7	7	13	0.970515	0.996449	0.994955	1.001	0.951547	0.906034	1.07653	380.599	10.96	7	8	96.92	7.76	5	5	876	97.108	4.77979
IPI00910126.1	cDNA FLJ59119, highly similar to Receptor expression-enhancing protein 6	8.61	3	1	1	4	0.922169	1.00424	1.0112	0.98192	0.950549	0.918847	0.911874	48.03	8.61	1	1	61.86	8.61	1	3	151	16.8336	4.94482
IPI00793812.3	Isoform 3 of Leukotriene A-4 hydrolase	5.12	4	2	2	3	0.958388	0.991189	1.01926	0.986445	0.94794	1.00111	0.940572	97.5997	5.12	2	2	30.33	2.76	1	1	508	57.2633	6.06201
IPI00977430.1	cDNA, FLJ79286, highly similar to T-complex protein 1 subunit gamma	9.8	7	4	4	5	0.928182	1.02981	1.00922	0.983535	0.946623	0.870465	0.991606	147.278	9.8	4	4	38.82	2.2	1	1	500	55.6387	5.64307
IPI00215914.5	ADP-ribosylation factor 1	35.91	14	3	5	8	0.929835	0.982977	1.02133	0.99328	0.946181	0.980368	0.950679	197.894	31.49	4	4	52	30.39	4	4	181	20.6837	6.80029
IPI01021585.1	Uncharacterized protein	30.88	9	3	3	6	0.973217	0.987448	1.0084	1.00024	0.94618	0.975252	1.02957	164.472	30.88	3	3	70.4197	20.59	2	3	136	15.0068	4.90674
IPI00983658.1	adenosine kinase isoform d	4.26	4	1	1	1	1.0674	0.978722	1.01746	1.00203	0.944613	1.33423	0.92129	46.68	4.26	1	1					305	34.0624	6.72705
IPI00642042.3	Putative uncharacterized protein DKFZp686J1372	33.19	15	4	8	13	0.976528	1.02307	0.962469	1.01595	0.944157	0.989958	1.00194	235.322	30.17	7	8	77.9869	18.53	4	5	232	27.1578	4.79248
IPI00926410.1	Uncharacterized protein	4.81	6	3	3	5	0.895808	1.01343	0.988161	0.997635	0.943198	0.933094	0.894222	105.28	4.81	3	3	50.71	2.8	2	2	749	82.1407	5.13525
IPI00011200.5	D-3-phosphoglycerate dehydrogenase	17.45	4	7	7	13	0.978203	1.00747	1.00758	0.979116	0.942171	0.924706	1.01044	288.093	15.95	6	6	142.42	17.45	7	7	533	56.6144	6.7124
IPI01018954.1	cDNA FLJ56214, highly similar to Trifunctional enzyme subunit beta, mitochondrial	10.4	7	5	5	7	0.968199	1.00813	0.995117	1.00141	0.94	0.967478	1.01866	170.076	8.63	4	4	48.31	7.74	3	3	452	48.8482	9.17334
IPI00304925.5	Heat shock 70 kDa protein 1A/1B	32.29	12	2	17	27	0.922285	1.01853	0.998986	0.979953	0.937051	0.943505	0.896179	604.111	29.64	15	16	172.61	22.15	11	11	641	70.009	5.65576
IPI00978387.1	Uncharacterized protein	10.38	17	7	7	11	0.933225	0.982485	0.997229	1.0184	0.936525	1.00338	0.931668	298.428	10.38	7	7	70.19	5.25	4	4	915	102.922	5.60498
IPI00018146.1	14-3-3 protein theta	30.2	8	3	7	18	0.909424	1.00695	1.01271	0.976764	0.934929	0.830646	0.997664	336.873	24.9	5	8	160.379	30.2	7	10	245	27.7468	4.77979
IPI01014869.1	cDNA FLJ54148, highly similar to 26S proteasome non-ATPase regulatory subunit 3	4.21	3	1	1	1	0.894038	0.998789	1.00065	0.999259	0.933756	0.826238	0.949305	73.45	4.21	1	1					356	41.1577	9.40771
IPI00855957.3	Isoform 2 of Far upstream element-binding protein 2	1.41	2	1	1	1	0.877109	1.00692	0.994378	0.997544	0.932731	0.84412	0.867171	47.85	1.41	1	1					710	72.8513	7.89893
IPI00003362.3	78 kDa glucose-regulated protein	23.85	2	10	12	20	0.919343	1.00999	1.00871	0.988389	0.932691	0.901609	1.01275	562.533	22.32	11	12	154.93	14.22	7	8	654	72.2884	5.16064
IPI01009243.2	Uncharacterized protein	23.94	56	2	3	3	0.929924	1.00802	1.01984	0.968095	0.930918	0.924606	0.956703	93.3626	23.94	3	3					142	16.1692	5.16064
IPI00922362.1	cDNA FLJ57249, highly similar to Proteasome activator complex subunit 3	6.92	3	1	1	3	0.905045	0.987296	0.977192	1.03678	0.928833	0.883512	0.923071	85.9697	6.92	1	2	25.41	6.92	1	1	130	14.7514	5.84619
IPI00642936.2	glutathione S-transferase omega-1 isoform 3	4.69	2	1	1	1	0.945592	0.970153	1.02052	1.00773	0.928812	1.01356	0.906206	44.45	4.69	1	1					213	24.7796	6.1001
IPI01012360.1	cDNA FLJ53833, highly similar to FK506-binding protein 9	8.8	5	2	2	3	0.953139	0.997118	0.969117	1.03507	0.928342	0.971493	0.985635	98.1095	8.8	2	2	22.93	4.86	1	1	432	47.7787	4.90674
IPI00375631.6	Ubiquitin-like protein ISG15	12.12	1	1	1	2	0.968977	0.947185	1.03977	1.01089	0.927579	1.02628	0.976131	100.94	12.12	1	1	40.98	12.12	1	1	165	17.8763	7.44482
IPI00982418.1	cDNA FLJ53511, highly similar to Long-chain-fatty-acid--CoA ligase 1	11.01	8	5	5	8	0.880083	1.01559	0.975169	1.01293	0.926219	0.938646	0.874895	134.911	8.73	4	4	48.26	9.49	4	4	527	58.5483	7.53271
IPI00220301.5	Peroxiredoxin-6	50.89	2	10	10	21	0.902295	0.99763	0.996655	0.981267	0.926033	0.905243	0.967966	489.999	42.86	8	12	139.06	38.39	7	9	224	25.0192	6.37939
IPI00295857.7	Isoform 1 of Coatomer subunit alpha	3.27	2	3	3	6	0.927069	0.988594	1.0068	1.00096	0.925045	0.939918	0.964939	137	3.27	3	3	43.37	1.96	2	3	1224	138.258	7.66455
IPI00479934.1	non-specific lipid-transfer protein isoform 4 proprotein	41.43	7	6	6	9	0.923928	1.00076	1.00651	0.995036	0.923487	0.908898	0.965016	246.36	41.43	6	6	52.11	27.86	3	3	140	15.0698	8.92432
IPI00759715.1	Isoform Cytoplasmic of Fumarate hydratase, mitochondrial	6	11	3	3	4	0.913744	0.971644	1.01079	0.984234	0.923382	0.996826	0.819637	96.5245	6	3	3	33.49	2.57	1	1	467	50.1807	7.40088
IPI00306825.3	Isoform 1 of Tumor protein D54	32.52	7	6	6	9	0.945824	1.02065	0.990614	0.985226	0.920668	0.953697	0.991037	217.658	32.52	6	6	66.11	21.84	3	3	206	22.2243	5.36377
IPI00977851.1	Uncharacterized protein	20.63	9	1	1	1	0.881665	1.0004	1.03842	0.956106	0.920432	0.8775	0.857894	34.62	20.63	1	1					63	7.08146	4.28467
IPI01014543.1	cDNA FLJ54186, highly similar to Nuclear receptor-binding protein	5.05	3	2	2	4	0.886884	1.01692	0.971772	1.01102	0.920386	0.895735	0.853013	83.6497	5.05	2	2	42.98	5.05	2	2	515	57.9212	5.10986
IPI01011882.1	cDNA FLJ50515, highly similar to Dihydrolipoyl dehydrogenase, mitochondrial	20.49	5	5	5	7	0.910484	0.990498	1.0181	0.994738	0.920015	0.961246	0.807336	255.258	17.8	4	4	78.92	13.41	3	3	410	43.5596	7.03467
IPI00941161.1	Isoform 1 of General vesicular transport factor p115	2.7	2	2	2	3	0.92263	0.970397	1.02551	1.00183	0.918679	0.949605	0.913169	52.1	1.98	1	1	31.72	2.7	2	2	962	107.828	4.90674
IPI00183603.3	Oligosaccharyltransferase complex subunit OSTC	8.05	2	1	1	1	0.848167	1.02999	1.01229	0.953492	0.918595	0.842864	0.783127	30.79	8.05	1	1					149	16.8178	9.12939
IPI01015355.1	Uncharacterized protein	7.36	6	4	4	5	0.912516	1.00871	1.00482	0.975594	0.918491	0.932212	0.905023	172.618	4.86	3	3	58.33	4.6	2	2	761	83.364	7.60596
IPI00294955.3	U6 snRNA-associated Sm-like protein LSm4	7.19	1	1	1	1	1.00452	0.991471	0.978069	1.03178	0.918363	1.14838	0.962946	52.64	7.19	1	1					139	15.3399	9.99365
IPI00016513.5	Ras-related protein Rab-10	16.5	60	1	3	7	0.903542	0.98673	1.005	1.00722	0.917929	0.968374	0.824477	177.847	16.5	3	4	74.53	11	2	3	200	22.5266	8.38232
IPI00895865.1	electron transfer flavoprotein subunit alpha, mitochondrial isoform b	24.3	2	4	4	10	0.941362	0.992701	1.00935	0.993717	0.917306	0.975116	0.865129	343.615	24.3	4	6	88.42	18.66	3	4	284	30.0069	8.57275
IPI00005087.1	Tropomodulin-3	11.36	1	2	2	2	0.928948	0.970119	0.981011	1.04643	0.91696	0.869414	1.04287	134.24	11.36	2	2					352	39.5703	5.18604
IPI00921849.1	cDNA FLJ57046, highly similar to Lysosomal alpha-glucosidase	8.23	1	1	3	4	0.880555	0.992785	1.03125	0.972026	0.916935	0.841849	0.903325	128.09	8.23	3	3	25.09	2.17	1	1	644	71.7494	6.34131
IPI00022143.3	Isoform 1 of Extended synaptotagmin-1	9.96	4	6	6	9	0.830327	1.01909	0.984359	0.978726	0.914409	0.937747	0.718426	343.548	7.52	5	5	61.34	7.16	4	4	1104	122.78	5.8335
IPI00032140.4	Serpin H1	20.57	12	6	6	8	0.859362	0.991139	1.01794	0.991904	0.914252	0.897844	0.871413	207.204	12.2	4	4	86.04	15.07	4	4	418	46.4112	8.68994
IPI00908532.1	cDNA FLJ57633, highly similar to Lysosome-associated membrane glycoprotein 1	4.4	2	1	1	2	0.858714	1.0156	1.00201	0.979993	0.912423	0.873277	0.791074	39.74	4.4	1	1	22.73	4.4	1	1	364	38.9609	8.86572
IPI00386533.4	Isoform E of Eukaryotic translation initiation factor 4 gamma 1	4.92	16	5	5	6	0.914889	1.00023	1.01695	0.978044	0.911049	0.940043	0.917772	218.909	3.99	4	4	30.25	1.57	2	2	1403	154.709	5.16064
IPI00792538.2	27 kDa protein	7.02	4	1	1	2	0.848775	0.976864	1.01983	1.00139	0.910868	0.823804	0.81949	57.82	7.02	1	1	26.96	7.02	1	1	242	27.1079	8.76318
IPI00965722.2	cDNA FLJ52361, highly similar to T-complex protein 1 subunit epsilon	10.29	9	4	4	6	0.863806	0.998846	1.01604	0.98578	0.909612	0.795317	0.910959	91.0863	8.64	3	3	57.51	8.64	3	3	486	53.814	6.41748
IPI00220362.5	10 kDa heat shock protein, mitochondrial	60.78	4	6	6	12	1.01713	1.02741	0.956619	1.0179	0.909608	0.979817	1.15144	200.431	49.02	5	6	116.432	52.94	5	6	102	10.9249	8.92432
IPI00784295.2	Isoform 1 of Heat shock protein HSP 90-alpha	43.03	17	19	28	56	0.895513	1.00923	1.0091	0.994278	0.908265	0.892088	0.899939	1406.49	38.93	24	31	415.099	31.69	20	25	732	84.6067	5.021
IPI00005474.5	Isoform 1 of Phospholysine phosphohistidine inorganic pyrophosphate phosphatase	7.78	1	1	1	2	0.929387	0.983094	0.97705	1.04175	0.906845	1.03954	0.844189	83.35	7.78	1	1	37.71	7.78	1	1	270	29.1469	6.15088
IPI00894160.1	Uncharacterized protein	26.56	16	1	1	2	0.919821	0.985886	1.00743	1.00546	0.906573	1.03595	0.814587	99.21	26.56	1	1	34.12	26.56	1	1	64	6.93966	5.24951
IPI00963816.1	Uncharacterized protein	5.11	4	2	2	2	0.896043	0.992546	0.999318	1.00663	0.905836	0.878567	0.92582	67.1183	5.11	2	2					333	37.0879	6.26514
IPI00783982.1	Coatomer subunit gamma	4.58	1	3	3	4	0.873193	0.973181	1.02714	0.997267	0.903696	0.884867	0.840086	147.206	4.58	3	3	38.95	1.49	1	1	874	97.6555	5.46533
IPI00910438.1	cDNA FLJ54574, highly similar to Staphylococcal nuclease domain-containing protein 1	1.01	3	1	1	1	0.954578	0.968543	1.01909	1.011	0.902287	1.03667	0.94462	53.39	1.01	1	1					889	99.6164	7.06396
IPI00744692.1	Transaldolase	18.99	4	6	6	10	0.917509	1.01009	1.01749	0.979113	0.901128	0.897887	0.916229	194.94	16.62	5	5	95.24	15.73	5	5	337	37.5165	6.81494
IPI01022863.1	Citrate synthase	15	15	5	5	11	0.841462	0.975431	1.00485	1.01568	0.901018	0.806345	0.76183	258.146	15	5	6	89.74	12.25	4	5	400	44.6747	7.18115
IPI00185398.5	Uncharacterized protein	5.04	7	2	2	2	0.887359	1.01047	1.00002	0.986881	0.900076	0.864883	0.91665	120.24	5.04	2	2					635	71.7826	7.13721
IPI00946257.1	Isoform 4 of Ubiquitin-associated protein 2-like	0.92	5	1	1	2	0.89876	0.996598	1.01754	0.982956	0.898687	0.907067	0.909972	91.1145	0.92	1	2					976	103.106	6.87354
IPI00789674.2	cDNA FLJ56271, highly similar to Coatomer subunit beta	2.96	2	2	2	2	0.925031	0.996335	0.996542	1.00633	0.897194	0.924552	0.984469	71.62	2.17	1	1	14.16	0.8	1	1	877	98.9836	5.16064
IPI00015077.1	Eukaryotic translation initiation factor 1	14.16	2	1	1	1	0.880084	0.968001	1.01313	1.01812	0.89649	0.806624	0.972932	39.15	14.16	1	1					113	12.7246	7.44482
IPI00916393.1	Uncharacterized protein	9.38	3	1	1	2	0.856045	1.03553	0.981287	0.981665	0.896404	0.942107	0.716122	43.1	9.38	1	1	28.72	9.38	1	1	128	14.5693	5.14795
IPI00894205.2	protein NipSnap homolog 1 isoform 2	5.3	2	1	1	1	0.923216	1.04624	0.992242	0.95832	0.896078	0.999027	0.887102	69.96	5.3	1	1					264	31.4448	9.11475
IPI00795163.2	Uncharacterized protein	21.3	7	1	1	2	0.924602	1.01354	0.972897	1.01412	0.895588	0.880715	1.04145	127.45	21.3	1	1	32.54	21.3	1	1	108	11.7037	5.23682
IPI00936002.1	Isoform 2 of Alpha-aminoadipic semialdehyde dehydrogenase	6.07	6	2	2	2	0.919484	0.986914	0.998767	1.01388	0.895294	0.968997	0.909998	83.3195	6.07	2	2					511	55.3315	6.85889
IPI00876962.2	Isoform 2 of Inverted formin-2	4.35	2	3	3	7	0.894716	0.985939	1.00971	0.989638	0.895212	0.951422	0.867369	235.009	4.35	3	4	73.97	3.15	2	3	1240	134.533	5.52881
IPI00014238.2	Isoform Cytoplasmic of Lysyl-tRNA synthetase	5.7	3	3	3	4	0.907764	0.961057	1.02558	0.99895	0.892327	0.952048	0.895417	54.6832	3.52	2	2	27.01	3.69	2	2	597	68.0046	6.354
IPI01015591.2	Uncharacterized protein	3.19	2	2	2	3	0.847057	0.967191	1.06554	0.961159	0.891319	0.821775	0.82994	112.479	3.19	2	2	22.91	1.53	1	1	784	89.4465	7.45947
IPI00013860.3	3-hydroxyisobutyrate dehydrogenase, mitochondrial	6.85	1	2	2	3	0.864156	1.00159	1.00305	0.992993	0.890035	0.817869	0.906339	92.07	6.85	2	2	38.53	3.87	1	1	336	35.3058	8.1333
IPI00797038.1	Isoform 1 of Phosphoenolpyruvate carboxykinase [GTP], mitochondrial	9.84	3	5	5	7	0.879447	0.9985	1.00434	0.990998	0.88958	0.878424	0.895587	157.238	8.44	4	4	41.05	5.78	3	3	640	70.6846	7.62061
IPI00969136.2	Uncharacterized protein	30.19	10	5	5	6	0.96206	1.00763	0.958363	1.01394	0.889568	0.955084	1.06936	250.504	24.15	4	4	43.45	12.08	2	2	265	30.9376	4.60205
IPI00438230.3	Isoform 2 of Transcription intermediary factor 1-beta	11.69	2	7	7	10	0.903002	0.989877	1.00032	1.0142	0.888861	0.927214	0.91405	268.113	9.03	5	5	77.41	7.97	5	5	753	79.4235	5.98584
IPI00025512.2	Heat shock protein beta-1	46.34	3	7	7	14	0.886458	1.00823	0.990388	0.989801	0.888673	0.890706	0.936359	381.622	46.34	7	9	92.8	23.41	4	5	205	22.7685	6.40479
IPI01020686.1	Uncharacterized protein	59.08	27	4	16	45	0.920448	1.00005	1.00765	0.985929	0.887748	1.01609	0.854431	1083.92	54.71	14	22	386.23	53.1	15	23	435	48.4876	5.19873
IPI00013890.2	Isoform 1 of 14-3-3 protein sigma	29.03	7	3	6	17	0.93539	1.03711	0.975593	0.980026	0.884467	0.95251	1.00413	367.827	25.81	5	8	145.26	29.03	6	9	248	27.7567	4.7417
IPI00719622.1	40S ribosomal protein S28	17.39	1	1	1	2	0.918325	1.01937	0.984007	0.995765	0.882955	0.929366	0.974379	66.02	17.39	1	1	20.79	17.39	1	1	69	7.8362	10.6968
IPI00910779.1	cDNA FLJ52141, highly similar to 14-3-3 protein gamma	21.74	8	1	4	10	0.843452	1.02171	0.981186	0.996385	0.882606	0.823051	0.838612	210.63	17.87	3	5	107.438	12.56	3	5	207	23.4876	4.81787
IPI00922900.1	cDNA FLJ50656, highly similar to Surfeit locus protein 4	24.22	6	2	2	4	0.876022	0.994587	1.00321	0.998931	0.879911	0.924632	0.817953	177.429	24.22	2	3	42.44	14.06	1	1	128	14.8445	5.98584
IPI00552590.1	T-complex protein 1 subunit zeta isoform b	4.53	4	2	2	3	0.966673	0.996991	0.995619	1.00578	0.87986	0.99278	1.06903	68.162	4.53	2	2	31.85	2.47	1	1	486	53.2551	7.26904
IPI00978807.1	Protein	11.93	4	1	1	1	0.843826	0.992808	0.995039	1.01174	0.879756	0.858197	0.799553	78.5	11.93	1	1					109	12.1462	8.74854
IPI00009904.1	Protein disulfide-isomerase A4	18.6	7	10	10	21	0.865188	1.00656	0.997344	0.999788	0.879372	0.821805	0.92176	371.205	17.67	9	12	110.75	14.57	8	9	645	72.887	5.07178
IPI00478231.2	Transforming protein RhoA	19.17	13	3	3	4	0.905072	0.98394	0.990631	1.00346	0.878584	0.887541	0.938128	142.069	19.17	3	3	35.48	5.7	1	1	193	21.7541	6.1001
IPI01013559.1	cDNA FLJ58502, highly similar to Protein disulfide-isomerase A6	25.4	5	8	8	18	0.889726	1.01289	0.985017	1.02036	0.876809	0.93104	0.966096	449.207	25.4	8	9	261.44	19.45	6	9	437	47.8081	5.08447
IPI00414676.6	Heat shock protein HSP 90-beta	36.05	10	13	23	45	0.88474	0.987277	1.00698	1.00343	0.876659	0.930013	0.920039	1019.32	29.83	18	23	393.42	28.45	18	22	724	83.2121	5.03369
IPI00953109.2	Isoform 6 of Filamin-B	2.01	12	2	3	10	0.878016	1.022	1.00802	0.964861	0.875895	0.893649	0.878833	170.719	2.01	3	3	178.52	1.46	2	7	2537	271.244	5.71924
IPI01010570.1	Uncharacterized protein	2.11	2	1	1	1	0.892032	0.983788	0.95516	1.06504	0.875034	0.918984	0.903137	47.57	2.11	1	1					662	76.1639	5.42725
IPI00220113.1	Isoform 2 of Microtubule-associated protein 4	1.23	4	1	1	1	0.932232	0.974556	1.00052	1.02502	0.874585	0.940429	1.02166	53.99	1.23	1	1					979	102.842	5.46533
IPI00643196.1	cDNA FLJ35278 fis, clone PROST2006579, highly similar to 6-phosphofructokinase type C	7.73	6	3	4	5	0.883939	0.939897	1.06139	0.995027	0.874106	0.88608	0.916552	154.539	7.73	4	4	22.09	2.71	1	1	776	85.2615	8.5874
IPI00219219.3	Galectin-1	23.7	2	3	3	4	0.913686	1.0248	0.955081	1.0163	0.871272	0.947398	1.02082	112.21	17.78	2	2	41.77	11.85	2	2	135	14.7062	5.50342
IPI00291510.3	Inosine-5'-monophosphate dehydrogenase 2	6.81	3	2	2	2	0.849399	1.00623	0.971772	1.02211	0.871042	0.882497	0.798558	84.7	6.81	2	2					514	55.7696	6.90283
IPI00013452.11	Bifunctional aminoacyl-tRNA synthetase	2.91	3	3	3	5	0.779211	1.01298	1.00582	0.98712	0.869933	0.850625	0.71707	132.329	2.91	3	3	34.84	1.79	2	2	1512	170.483	7.32764
IPI00012102.1	N-acetylglucosamine-6-sulfatase	7.61	8	3	3	3	0.827212	1.01527	0.975522	1.00814	0.869916	0.805426	0.81235	139.973	7.61	3	3					552	62.042	8.30908
IPI00922359.1	Protein-L-isoaspartate O-methyltransferase	17.71	4	1	1	1	0.843359	0.994022	0.995507	1.00994	0.866513	0.892956	0.77169	58.14	17.71	1	1					192	20.6696	6.87354
IPI00024993.4	Enoyl-CoA hydratase, mitochondrial	27.24	1	5	5	12	0.880101	0.973903	1.01822	0.991996	0.865141	0.949506	0.89787	479.824	24.14	4	6	107.58	22.41	4	6	290	31.3671	8.07471
IPI00216472.1	Isoform Non-brain of Clathrin light chain B	9	3	2	2	2	0.882944	1.04349	0.952836	1.0041	0.864939	0.856387	0.960474	47.27	4.74	1	1	22.66	4.27	1	1	211	23.1671	4.69092
IPI00642387.1	13 kDa protein	8.62	3	1	1	1	0.847731	1.0271	0.984595	0.98694	0.863711	0.848504	0.847022	41.26	8.62	1	1					116	13.2236	4.83057
IPI00012912.1	Carnitine O-palmitoyltransferase 2, mitochondrial	2.28	1	1	1	1	0.887745	1.01391	0.983166	1.00246	0.863651	0.98282	0.822499					25.53	2.28	1	1	658	73.7304	8.17725
IPI00171152.2	Isoform 4 of Abhydrolase domain-containing protein 11	9.09	3	2	2	2	0.861084	0.981528	1.00751	1.00906	0.862837	0.922125	0.802622	90.25	5.19	1	1	33.68	3.9	1	1	308	33.8416	9.24658
IPI00917166.1	Uncharacterized protein	2.58	9	2	2	2	0.90694	0.971546	1.01099	1.01647	0.862051	0.950835	0.933454	57.94	1.35	1	1	29.53	1.24	1	1	890	98.4569	5.14795
IPI00062120.1	Protein S100-A16	10.68	1	1	1	1	0.857371	0.997102	1.01798	0.98203	0.861621	0.967084	0.735491	62.52	10.68	1	1					103	11.794	6.78564
IPI00646661.1	Uncharacterized protein	10.12	7	1	1	1	0.860886	0.978582	1.01113	1.00912	0.8598	0.965971	0.751964					43.64	10.12	1	1	168	18.7181	5.18604
IPI00792330.2	Uncharacterized protein	47.24	8	3	5	9	0.888306	0.995383	0.993159	1.01079	0.859694	0.88961	0.946906	199.822	47.24	5	5	70.59	39.37	4	4	127	14.5438	8.11865
IPI00641153.3	Isoform 1 of Golgi apparatus protein 1	1.53	3	1	1	2	0.868142	0.98811	0.985981	1.02665	0.858185	0.889395	0.876498	52.95	1.53	1	1	31.95	1.53	1	1	1179	134.464	6.90283
IPI00025086.4	Cytochrome c oxidase subunit 5A, mitochondrial	30	1	2	2	3	0.917241	0.994752	0.977484	1.02773	0.858011	0.974412	0.946334	82.3897	30	2	2	31.16	10	1	1	150	16.7517	6.78564
IPI00410017.1	Isoform 2 of Polyadenylate-binding protein 1	6.4	16	3	3	5	0.858478	0.996129	1.0016	1.00128	0.857066	0.979513	0.837109	157.389	4.94	2	2	51.56	4.39	2	3	547	61.142	9.0708
IPI00220834.8	X-ray repair cross-complementing protein 5	9.15	1	4	4	5	0.813244	0.994628	1.03467	0.979092	0.8556	0.755833	0.845987	213.539	9.15	4	4	24.83	1.23	1	1	732	82.6523	5.80811
IPI00177817.4	Isoform 2 of Sarcoplasmic/endoplasmic reticulum calcium ATPase 2	3.01	13	2	2	3	0.774518	0.987043	1.0098	1.00159	0.855339	0.73046	0.729045	137.259	3.01	2	2	24.58	1.5	1	1	997	109.62	5.36377
IPI00604620.3	Nucleolin	10.7	7	8	8	12	0.889217	1.01162	0.984054	1.00843	0.855259	0.963798	0.932249	222.712	10.7	8	8	78.09	5.21	4	4	710	76.5684	4.70361
IPI00291006.2	Malate dehydrogenase, mitochondrial	51.78	3	13	13	31	0.843126	1.00552	1.00125	0.997112	0.854933	0.807543	0.87188	885.869	51.78	13	17	419.01	41.72	10	14	338	35.4807	8.67529
IPI00980397.1	Uncharacterized protein	36.62	6	2	2	2	0.845331	1.00312	0.982836	1.01344	0.853595	0.859209	0.824811	60.37	16.9	1	1	38.49	19.72	1	1	71	7.79609	9.42236
IPI00916739.1	Elongation factor Ts	10.06	6	1	1	1	0.840321	0.98656	1.01475	0.996712	0.852589	0.786468	0.912991	71.19	10.06	1	1					169	18.5757	9.29053
IPI00013508.5	Isoform 1 of Alpha-actinin-1	27.13	21	11	19	36	0.877375	0.993896	0.995452	1.02205	0.851622	0.909189	0.818571	966.226	25.78	18	19	289.18	20.63	14	17	892	102.993	5.41455
IPI00917623.1	Uncharacterized protein	12.11	3	2	2	3	0.855473	0.974501	1.01213	1.01205	0.851613	0.84989	0.88882	47.8597	12.11	2	2	31.61	6.73	1	1	223	25.5565	6.88818
IPI00470503.2	Isoform 3 of Inorganic pyrophosphatase 2, mitochondrial	9.84	10	2	3	5	0.858656	0.97573	1.00263	1.02117	0.849446	0.885162	0.858701	93.1197	6.89	2	2	47.65	9.84	3	3	305	34.6356	8.45557
IPI00982043.1	Uncharacterized protein	5.05	3	1	1	1	0.976526	1.06666	0.897831	1.04033	0.847185	1.05269	1.07643	46.16	5.05	1	1					277	31.0706	5.2876
IPI00952607.1	T-complex protein 1 subunit eta isoform d	4.81	7	2	2	2	0.837492	0.990519	1.00263	1.00558	0.842723	0.882245	0.795018	54.21	2.81	1	1	38.85	2	1	1	499	54.7695	7.6792
IPI00219678.3	Eukaryotic translation initiation factor 2 subunit 1	3.17	1	1	1	1	0.875438	0.994002	1.01744	0.985897	0.841899	0.907877	0.901094					21.43	3.17	1	1	315	36.0894	5.08447
IPI00299506.9	Isoform 2 of Glucosamine--fructose-6-phosphate aminotransferase [isomerizing] 1	1.91	2	1	2	3	0.91156	0.995631	1.03732	0.962361	0.841383	0.967601	0.956898	32.54	1.17	1	1	25.32	1.91	2	2	681	76.7103	6.84424
IPI00980090.1	Protein	5.99	3	1	1	1	0.89657	0.983269	1.01206	1.00315	0.83936	0.877171	1.01921	77.69	5.99	1	1					334	38.3621	6.23975
IPI00027107.5	elongation factor Tu, mitochondrial precursor	23.74	1	9	9	15	0.85902	0.990103	1.0032	1.01105	0.838661	0.853961	0.800472	404.712	22.2	8	9	140.5	15.6	6	6	455	49.8433	7.60596
IPI00924591.1	Uncharacterized protein	12.64	5	1	1	2	0.810076	0.983662	1.00382	1.01178	0.837966	0.751506	0.867259	90.58	12.64	1	1	26.87	12.64	1	1	182	20.0444	5.60498
IPI00940786.2	cDNA FLJ50873, highly similar to DNA replication licensing factor MCM3	1.31	2	1	1	1	0.85298	0.988374	0.990991	1.02087	0.837844	0.853546	0.893801	42.53	1.31	1	1					762	85.5853	6.15088
IPI00642016.1	Uncharacterized protein	5.34	4	1	1	1	0.801559	0.959831	1.00845	1.03189	0.835073	0.813377	0.762626	38.51	5.34	1	1					206	21.9185	8.76318
IPI00010796.1	Protein disulfide-isomerase	30.51	4	10	15	30	0.848998	1.00977	0.999158	0.990878	0.833225	0.889386	0.871001	451.196	19.88	11	15	236.92	26.57	12	15	508	57.0807	4.86865
IPI00017283.2	Isoleucyl-tRNA synthetase, mitochondrial	3.16	1	2	2	2	0.83702	0.990236	1.02222	0.983962	0.832257	0.941514	0.731788	44.39	1.09	1	1	24.16	2.08	1	1	1012	113.719	7.1958
IPI00643801.1	Uncharacterized protein	4.5	4	1	1	2	0.869475	0.999789	1.00329	0.995309	0.831988	0.861333	0.951204	56.71	4.5	1	1	25.39	4.5	1	1	289	32.1149	5.021
IPI00979395.1	Conserved hypothetical protein	13.41	3	1	1	1	0.787578	1.00216	1.05778	0.932998	0.825202	0.765401	0.785584	47.55	13.41	1	1					82	9.14216	11.1655
IPI01012526.1	Uncharacterized protein	7.67	7	5	5	7	0.872347	1.00222	1.01561	1.0019	0.824759	0.882945	0.929641	128.585	6.49	4	4	52.75	5.19	3	3	847	96.1558	5.71924
IPI00877061.1	Isoform 3 of Protein tweety homolog 3	3.98	3	1	1	2	0.821387	1.05815	0.882785	1.06584	0.821749	0.901185	0.741337	100.329	3.98	1	2					352	38.4614	6.34131
IPI00443657.2	Uncharacterized protein	10.37	4	1	1	1	0.893253	0.987873	0.997143	1.01465	0.819546	0.923822	0.974812	73.46	10.37	1	1					135	15.3169	10.7407
IPI00172460.4	Isoform 3 of Adenylate kinase 2, mitochondrial	31.68	10	6	6	10	0.817524	1.01782	0.992392	0.982641	0.818113	0.887113	0.809741	304.269	31.68	6	6	123.12	25.25	4	4	202	22.2508	8.79248
IPI00455167.4	Uncharacterized protein	5.45	4	1	1	1	0.782252	1.01563	1.04409	0.933774	0.817634	0.793607	0.740942	27.02	5.45	1	1					220	24.9429	7.48877
IPI00642414.1	Adenylyl cyclase-associated protein	20.69	11	2	2	3	0.802627	0.952897	1.02769	1.0179	0.816511	0.815571	0.787889	56.22	20.69	2	2	26.04	7.47	1	1	174	19.1898	7.04932
IPI00549885.4	Isoform 2 of Pyruvate dehydrogenase E1 component subunit beta, mitochondrial	4.69	3	1	1	2	0.884873	0.975237	0.992505	1.03096	0.813496	0.986778	0.868699	123.909	4.69	1	2					341	37.1759	5.89697
IPI01023034.1	Uncharacterized protein	21.35	7	1	1	2	0.864692	0.967123	1.01361	1.01851	0.812408	0.979872	0.810862	105.13	21.35	1	1	32.12	21.35	1	1	89	10.0283	4.93213
IPI00893431.2	cDNA FLJ53410, highly similar to Eukaryotic translation initiation factor 3 subunit 9	1.76	4	1	1	2	0.842882	1.00097	1.01001	0.986687	0.81183	0.8678	0.873882	53.36	1.76	1	1	22.74	1.76	1	1	738	85.0814	5.26221
IPI00021439.1	Actin, cytoplasmic 1	55.73	30	7	17	81	0.807408	1.00135	1.01763	0.9861	0.807022	0.870956	0.736885	2157.49	55.73	17	51	502.89	45.07	13	30	375	41.7097	5.47803
IPI00020599.1	Calreticulin	20.86	2	8	8	13	0.834707	1.00506	0.99064	0.989793	0.805648	0.836301	0.894237	322.565	16.79	5	7	87.77	13.43	6	6	417	48.1118	4.43701
IPI00984655.1	peroxisomal acyl-coenzyme A oxidase 1 isoform c	6.43	4	3	3	3	0.841151	0.995087	1.02605	1.0229	0.805353	0.867495	0.827204	65.71	5.31	2	2	18.74	1.13	1	1	622	70.0908	7.60596
IPI01011531.3	cDNA FLJ54149, highly similar to Annexin A7	9.82	4	3	3	3	0.827233	1.00203	0.983009	1.01519	0.803534	0.847308	0.854206	102.424	7.44	2	2	22.33	2.38	1	1	336	37.7809	7.18115
IPI00783097.4	Glycyl-tRNA synthetase	4.33	1	2	2	2	0.777581	0.990817	1.03326	0.971879	0.803115	0.775159	0.765854	110.649	4.33	2	2					739	83.1126	7.03467
IPI00020632.4	Argininosuccinate synthase	7.33	4	2	2	2	0.833029	0.983398	1.02889	0.9843	0.801794	0.929709	0.770644	110.24	7.33	2	2					450	50.7852	8.39697
IPI00012503.1	Isoform Sap-mu-0 of Proactivator polypeptide	11.83	6	6	6	11	0.836418	1.02557	0.954244	1.02167	0.797927	0.837296	0.933807	204.592	11.83	6	6	79.94	9.73	5	5	524	58.0739	5.17334
IPI00909338.2	lysosome membrane protein 2	3.58	2	1	1	1	0.812698	0.986806	0.986497	1.02746	0.797276	0.800344	0.869118	37.54	3.58	1	1					335	37.743	5.13525
IPI00983612.1	Uncharacterized protein	7.69	7	1	1	1	0.801394	1.00757	0.971459	1.022	0.796885	0.853111	0.762573	70.18	7.69	1	1					156	17.0752	9.49561
IPI00847986.1	Isoform 2 of 40S ribosomal protein S24	8.46	5	1	1	1	0.738503	1.03134	1.001	0.964467	0.796585	0.663187	0.775015					24.3	8.46	1	1	130	15.0592	10.8872
IPI00848061.2	Isoform 3 of 1-phosphatidylinositol-4,5-bisphosphate phosphodiesterase eta-1	0.8	4	1	1	1	0.783003	0.977019	1.02015	1.00088	0.795915	0.782931	0.785781	28.17	0.8	1	1					1002	114.434	7.63525
IPI00983400.1	Uncharacterized protein	12.06	3	1	1	1	0.723896	1.00343	1.03477	0.956911	0.792885	0.656471	0.7357	86.81	12.06	1	1					141	15.1501	9.46631
IPI00178440.3	Elongation factor 1-beta	24.44	5	4	4	7	0.870048	1.008	0.98847	1.00791	0.791015	0.85162	1.01696	183.943	24.44	4	5	55.1	12.44	2	2	225	24.7483	4.66553
IPI00432865.1	Putative 60S ribosomal protein L13a-like MGC87657	7.84	2	1	1	1	0.783275	1.01172	1.02157	0.962627	0.789534	0.75753	0.827122	35.7	7.84	1	1					102	12.1269	10.7554
IPI00010779.4	Isoform 1 of Tropomyosin alpha-4 chain	31.45	4	7	10	16	0.843112	1.00842	0.981105	1.00073	0.789118	0.776558	0.962739	329.396	28.63	9	9	101.93	20.16	7	7	248	28.5045	4.69092
IPI00896474.3	Isoform 2 of Tumor protein D52	27.72	11	4	4	7	0.801115	1.01892	0.998862	0.983103	0.788754	0.824338	0.835475	215.038	27.72	4	4	72.73	22.28	3	3	184	19.8512	4.95752
IPI00893062.1	X-ray repair complementing defective repair in Chinese hamster cells 6	12.7	4	6	6	6	0.820808	1.00196	0.994934	1.00006	0.786674	0.841847	0.829983	157.942	12.7	6	6					559	64.243	9.27588
IPI00921931.2	cDNA FLJ50080, highly similar to Succinyl-CoA ligase (GDP-forming) beta-chain, mitochondrial	6.33	4	2	2	4	0.797711	1.00504	1.00508	0.987336	0.783031	0.794361	0.840345	101.109	6.33	2	2	32.55	6.33	2	2	379	41.4125	7.72314
IPI00007402.3	Importin-7	2.99	2	2	2	3	0.8266	0.976581	1.0208	1.00032	0.780096	0.938023	0.761678	80.4897	2.99	2	2	33.96	1.45	1	1	1038	119.44	4.81787
IPI00016639.7	Protein kinase C iota type	2.35	1	1	1	1	0.856967	0.998104	1.00283	0.997587	0.779027	0.902792	0.924033	55.25	2.35	1	1					596	68.2183	5.84619
IPI00909354.3	Putative uncharacterized protein	3.99	6	1	1	2	0.818008	1.02706	1.00645	0.963003	0.777116	0.859719	0.840281	36.48	3.99	1	1	31.8	3.99	1	1	351	39.5358	9.08545
IPI00910169.1	cDNA FLJ54122, highly similar to Cytosol aminopeptidase	7.54	4	3	3	3	0.764576	0.993256	0.931114	1.08142	0.775955	0.781142	0.748002	72.2395	5.31	2	2	27.58	2.23	1	1	358	39.3203	9.30518
IPI00964070.1	Uncharacterized protein	14.79	4	3	3	4	0.776829	1.02225	1.00272	0.985577	0.77561	0.817158	0.747354	115.773	14.79	3	3	51.62	5.63	1	1	284	32.0985	5.93506
IPI00791490.1	Uncharacterized protein	14.67	4	2	2	5	0.791798	0.996845	1.0086	0.988271	0.773693	0.842246	0.685107	208.679	14.67	2	3	39.34	14.67	2	2	259	29.2269	6.02393
IPI00016339.4	Ras-related protein Rab-5C	11.57	16	2	2	4	0.757391	0.978527	0.99786	1.02271	0.77201	0.74911	0.765197	90.761	11.57	2	2	44.29	11.57	2	2	216	23.4678	8.41162
IPI00965185.1	Uncharacterized protein	8	4	1	1	2	0.860118	1.02914	0.949101	1.02374	0.771426	0.990115	0.835685	67.16	8	1	1	46.94	8	1	1	150	16.568	9.26123
IPI00954824.1	Isoform 2 of Lysine-specific demethylase NO66	1.4	2	1	1	2	0.788967	0.974307	0.991476	1.03521	0.770921	0.828807	0.782656	38.13	1.4	1	2					429	48.6564	5.22412
IPI00788871.1	Uncharacterized protein	2.54	3	1	1	2	0.812363	0.984067	1.02297	0.990329	0.770541	0.877938	0.805733	72.69	2.54	1	1	33.07	2.54	1	1	591	65.9928	8.06006
IPI00009896.1	Epoxide hydrolase 1	11.87	1	4	4	5	0.749236	0.996736	0.988847	1.02273	0.769303	0.766808	0.814574	133.101	11.87	4	4	27.82	1.98	1	1	455	52.915	7.25439
IPI00395887.4	Thioredoxin-related transmembrane protein 1	4.64	1	1	1	2	0.767178	1.02925	0.972852	0.997563	0.768044	0.799173	0.745177	33.59	4.64	1	1	25.83	4.64	1	1	280	31.7708	4.98291
IPI00910683.2	cDNA FLJ59557, highly similar to 2-oxoglutarate dehydrogenase E1 component, mitochondrial	5.27	9	4	4	5	0.775692	0.984035	1.01359	1.00024	0.767227	0.784627	0.751662	142.396	5.27	4	4	39.16	1.03	1	1	873	98.9525	7.45947
IPI00439936.1	Uncharacterized protein	5.77	12	1	1	1	0.755238	0.992058	1.02635	0.978169	0.767206	0.717307	0.806145	32.18	5.77	1	1					156	16.4315	8.83643
IPI00455383.4	Isoform 2 of Clathrin heavy chain 1	19.34	6	23	23	36	0.754501	1.00462	0.999901	1.00306	0.766733	0.783768	0.782352	1024.14	19.34	23	24	213.44	12.02	12	12	1639	187.771	5.69385
IPI01013460.1	cDNA FLJ58187, highly similar to Protein-glutamine gamma-glutamyltransferase 2	15.35	4	8	8	13	0.797662	0.984173	1.01466	1.00137	0.766413	0.827495	0.857567	258.757	13.37	7	7	83.9216	10.23	6	6	606	68.6054	5.30029
IPI00329236.3	Protein kinase C delta type	2.96	1	1	1	2	0.839244	0.926022	1.02918	1.04489	0.765177	0.850983	0.943583	95.08	2.96	1	1	37.59	2.96	1	1	676	77.4549	7.75244
IPI00293088.7	Lysosomal alpha-glucosidase	5.25	1	1	3	4	0.79025	0.973591	0.977838	1.05094	0.764432	0.8502	0.768972	129.76	5.25	3	3	25.09	1.47	1	1	952	105.257	5.99854
IPI00793199.1	annexin A4	23.36	2	5	5	9	0.76364	0.998078	1.02755	0.975863	0.758503	0.761137	0.734754	322.899	23.36	5	5	103.35	19.63	4	4	321	36.0622	6.12549
IPI01012355.1	18 kDa protein	21.29	6	3	3	5	0.790235	1.00344	0.980854	1.00315	0.756497	0.850763	0.778701	149.234	21.29	3	3	47.4939	15.48	2	2	155	17.6101	9.30518
IPI00893703.1	Uncharacterized protein	6.42	2	1	1	1	0.833476	0.968768	0.991669	1.04086	0.755894	0.907036	0.864614					32.71	6.42	1	1	187	21.2988	10.272
IPI00790834.2	Uncharacterized protein	3.07	2	1	1	1	0.765426	0.97957	1.04505	0.970853	0.755516	0.803046	0.750556	62.97	3.07	1	1					488	53.8989	7.86963
IPI00922838.1	cDNA FLJ56074, highly similar to 150 kDa oxygen-regulated protein	11.52	8	8	8	10	0.789819	1.00091	0.982463	1.0048	0.75435	0.811533	0.837699	373.07	10.3	7	7	63.26	3.57	3	3	981	109.637	6.13818
IPI00386755.2	ERO1-like protein alpha	3.85	4	2	2	4	0.759366	0.987693	1.02723	0.994289	0.754052	0.741172	0.819855	52.6897	3.85	2	2	63.54	2.35	1	2	468	54.3581	5.68115
IPI00943181.1	Uncharacterized protein	19.29	1	3	3	12	0.696965	0.988696	1.02287	0.981921	0.753412	0.731388	0.605505	252.804	19.29	3	6	107.63	19.29	3	6	254	29.1083	6.7124
IPI00937615.2	Elongation factor 1-gamma	6.18	5	4	4	7	0.759704	0.995821	0.994908	1.0087	0.753311	0.720208	0.775457	107.134	4.35	2	3	67.01	6.18	4	4	437	50.0871	6.66846
IPI00893541.1	14 kDa protein	28.46	1	1	3	5	0.751578	1.00237	1.00467	0.991062	0.752507	0.694253	0.841364	109.59	19.51	2	2	56.31	28.46	3	3	123	13.5108	7.29834
IPI01012004.1	cDNA PSEC0175 fis, clone OVARC1000169, highly similar to Protein disulfide-isomerase A3	22.71	5	8	10	12	0.764886	1.01112	1.0014	0.982392	0.74992	0.775753	0.781097	204.724	17.08	7	7	83.63	10.42	5	5	480	54.0685	7.21045
IPI00374151.1	thioredoxin-dependent peroxide reductase, mitochondrial isoform b	9.24	2	2	2	2	0.753337	0.974457	0.996866	1.029	0.749135	0.752024	0.77873	64.86	5.88	1	1	23.06	3.36	1	1	238	25.8223	7.45947
IPI00549413.2	Uncharacterized protein	21.57	3	3	3	8	0.761879	0.997705	0.995497	1.00104	0.748737	0.746987	0.723536	185.549	14.22	2	3	97.41	21.57	3	5	204	22.7408	5.52881
IPI00004860.2	Isoform Complexed of Arginyl-tRNA synthetase, cytoplasmic	7.12	5	4	4	7	0.774814	0.986772	1.02022	0.992526	0.743725	0.827364	0.805222	171.354	7.12	4	4	61.97	4.85	3	3	660	75.3309	6.68311
IPI01022644.1	Uncharacterized protein	20.34	11	2	2	2	0.73842	0.985953	1.00688	1.00558	0.742029	0.743002	0.745207	100.519	20.34	2	2					177	19.8662	7.69385
IPI01009205.1	35 kDa protein	3.86	3	1	1	1	0.771667	0.978414	1.02184	0.997548	0.738391	0.819887	0.774522	37.41	3.86	1	1					337	34.9832	4.67822
IPI00788836.1	Uncharacterized protein	6.83	4	2	2	4	0.761947	0.959811	1.01314	1.0266	0.734459	0.807559	0.759351	164.26	6.83	2	2	45.83	6.83	2	2	542	57.5501	8.95361
IPI00909681.1	Serine hydroxymethyltransferase	15.35	26	5	5	9	0.754396	0.9885	0.988395	1.01644	0.731159	0.776324	0.776363	253.719	13.72	4	4	89.65	10.47	4	5	430	47.8137	9.0708
IPI00917117.1	FAM129B protein (Fragment)	3.36	4	1	1	1	0.701953	1.01654	0.97935	1.00387	0.730281	0.765275	0.602625	47.18	3.36	1	1					327	35.207	6.56592
IPI00169285.6	Putative phospholipase B-like 2	2.89	1	1	1	2	0.741158	0.967719	1.04023	0.988679	0.727894	0.773389	0.736884	48.2	2.89	1	1	25.69	2.89	1	1	589	65.43	6.80029
IPI00646304.4	Peptidyl-prolyl cis-trans isomerase B	28.24	1	6	6	12	0.752689	0.994796	1.00039	0.994476	0.726884	0.771362	0.782326	182.164	24.07	5	6	72.39	23.15	5	6	216	23.7275	9.40771
IPI00978361.1	19 kDa protein	6.67	6	1	1	1	0.696084	0.986093	1.00697	1.00574	0.723017	0.746433	0.614759	69.78	6.67	1	1					165	19.1828	8.30908
IPI00964815.1	Protein	6.47	4	1	1	1	0.758356	0.99845	1.04975	0.945735	0.722949	0.788693	0.786169	48.4	6.47	1	1					170	19.5099	5.70654
IPI00021812.2	Neuroblast differentiation-associated protein AHNAK	9.05	3	8	11	18	0.756164	1.01286	0.996678	0.991598	0.7207	0.792023	0.845517	277.039	6.99	9	10	131.186	7.1	8	8	5890	628.699	6.15088
IPI00795434.1	Uncharacterized protein	16.82	3	1	1	2	0.718389	1.00618	0.963346	1.03239	0.720602	0.741633	0.704376	90.7	16.82	1	1	27.4	16.82	1	1	107	11.5908	8.11865
IPI00917676.1	Uncharacterized protein	3.62	5	1	1	1	0.800118	0.976365	0.995157	1.029	0.716087	0.96746	0.721071	34.37	3.62	1	1					359	40.1007	6.25244
IPI00010214.1	Protein S100-A14	10.58	1	1	1	2	0.71865	0.992783	1.00441	1.00149	0.714956	0.77515	0.670656	60.46	10.58	1	1	24.76	10.58	1	1	104	11.6548	5.23682
IPI00893131.1	Uncharacterized protein	18.73	109	4	4	4	0.718958	0.990578	1.0208	0.983987	0.710716	0.742046	0.71562	123.11	14.72	3	3	26.16	4.01	1	1	299	34.2668	6.7124
IPI00026824.2	Heme oxygenase 2	2.43	1	1	1	2	0.724347	0.99231	1.04012	0.9628	0.710344	0.687895	0.806951	50.6	2.43	1	1	22.81	2.43	1	1	370	41.6425	5.43994
IPI01011809.1	Uncharacterized protein	7.83	4	2	2	3	0.715497	0.956884	1.01816	1.02308	0.710013	0.762975	0.672418	68.6597	7.83	2	2	33.42	3.77	1	1	345	37.1214	4.76709
IPI00019502.3	Isoform 1 of Myosin-9	20.26	12	28	29	54	0.6896	1.00245	1.01276	0.991841	0.708801	0.690821	0.694669	1670.32	20.26	29	31	483.013	15.87	22	23	1960	226.392	5.60498
IPI00797747.2	Protein	8.13	2	1	1	2	0.773678	0.997592	1.00263	0.998352	0.705331	0.865657	0.767949	55.53	8.13	1	1	33.77	8.13	1	1	160	17.6013	7.94287
IPI00478236.3	GTP:AMP phosphotransferase, mitochondrial isoform c	9.55	3	1	1	1	0.708259	0.999171	0.967973	1.03472	0.704591	0.765067	0.65958	43.53	9.55	1	1					157	18.1806	8.77783
IPI00027230.3	Endoplasmin	27.15	8	17	18	33	0.690538	0.985434	1.01366	0.999135	0.70445	0.684838	0.674747	754.13	24.78	16	17	266.19	20.17	15	16	803	92.4113	4.84326
IPI00911039.1	cDNA FLJ54408, highly similar to Heat shock 70 kDa protein 1	32.08	8	1	16	28	0.70065	0.944285	1.03029	1.02424	0.703669	0.677186	0.737713	588.935	29.18	14	16	177.95	25.77	12	12	586	63.8849	5.5542
IPI01025005.1	Uncharacterized protein	10.62	5	2	2	4	0.656414	0.977047	1.00564	1.01678	0.703654	0.65993	0.606105	66.56	6.64	1	1	59.76	10.62	2	3	226	25.8758	10.6675
IPI00909432.1	Isoform 4 of Glutathione S-transferase kappa 1	21.86	6	3	3	5	0.694684	0.970585	1.0407	0.98998	0.69992	0.68196	0.690878	114.443	15.85	2	2	55.35	21.86	3	3	183	20.5245	6.53662
IPI00976162.1	Conserved hypothetical protein	11.49	5	1	1	1	0.74695	1.00798	0.994643	0.996135	0.698097	0.786255	0.78098	48.63	11.49	1	1					87	9.87233	8.90967
IPI00221089.5	40S ribosomal protein S13	27.15	3	4	4	6	0.710817	0.997684	0.995249	0.99433	0.697733	0.748917	0.698163	109.575	22.52	3	4	36.84	14.57	2	2	151	17.2117	10.5356
IPI00966202.2	cDNA FLJ52285, highly similar to Vesicular integral-membrane protein VIP36	14.39	5	3	3	4	0.760656	0.977431	1.01392	0.98648	0.69547	0.753828	0.702685	72.62	10.88	2	2	55.43	7.72	2	2	285	32.5571	6.53662
IPI00641665.1	12 kDa protein	13.91	3	1	1	1	0.721341	0.977348	0.997829	1.02502	0.694537	0.768739	0.715405	54.31	13.91	1	1					115	12.3746	5.17334
IPI00967876.1	Protein	10.99	5	1	1	1	0.665807	1.0208	0.987638	0.990262	0.693952	0.649986	0.665281	37.21	10.99	1	1					91	10.1492	7.12256
IPI00941747.1	Calnexin	15.88	15	8	8	15	0.67513	0.991546	1.00455	1.01102	0.691404	0.682844	0.675439	360.775	15.88	8	12	43.03	3.72	2	3	592	67.5259	4.60205
IPI01010893.1	Protein	16.46	5	1	1	1	0.735376	0.995087	1.00168	1.00204	0.690018	0.804899	0.726514	45.61	16.46	1	1					79	8.70224	5.38916
IPI01014435.1	cDNA FLJ51696, highly similar to Ras-related protein Rap-1b	30.3	24	5	5	6	0.707223	1.00372	1.00288	0.985939	0.689187	0.692619	0.767266	179.22	30.3	5	5	22.02	6.67	1	1	165	18.7666	8.52881
IPI00794746.1	Uncharacterized protein	8.65	2	1	1	3	0.692414	1.00235	0.992781	1.0041	0.687989	0.724502	0.672975	59.74	8.65	1	1	51.19	8.65	1	2	208	24.4174	10.6675
IPI00022774.3	Transitional endoplasmic reticulum ATPase	15.01	4	8	8	15	0.736113	0.998893	1.00139	1.00713	0.687905	0.790013	0.732799	549.491	15.01	8	8	132.069	12.9	7	7	806	89.2657	5.26221
IPI00965952.1	Uncharacterized protein	23.98	15	4	4	7	0.722673	1.01649	0.983745	0.991595	0.682406	0.727011	0.757542	201.779	23.98	4	4	48.48	18.55	3	3	221	23.0622	5.10986
IPI01011853.1	cDNA FLJ35358 fis, clone PUAEN2000497, highly similar to Tubulin beta-6 chain	20.32	4	1	6	13	0.723277	0.973296	1.05706	0.964304	0.680033	0.737981	0.780215	241.761	15.24	4	6	129.414	20.32	6	7	374	41.9251	4.90674
IPI00879638.2	cDNA FLJ58652, highly similar to Probable ATP-dependent RNA helicase DDX17	2.86	10	1	1	1	0.693451	0.998198	0.998063	1.00272	0.680004	0.676448	0.750095	39.06	2.86	1	1					420	47.5272	7.66455
IPI00745893.2	small ubiquitin-related modifier 2 isoform b precursor	16.9	8	1	1	2	0.699267	1.03157	0.938047	1.0333	0.678654	0.683393	0.764113	44.93	16.9	1	1	23.11	16.9	1	1	71	8.106	5.41455
IPI00790570.1	Protein	13.46	4	1	1	2	0.652645	1.01804	0.993316	0.986958	0.670514	0.621005	0.685256	77.73	13.46	1	1	40.23	13.46	1	1	104	12.1409	5.08447
IPI01015385.1	Isocitrate dehydrogenase	31.75	3	10	11	22	0.663955	0.98518	1.01099	1.00047	0.667077	0.683948	0.679874	514.678	29.5	10	13	144.71	19.5	6	9	400	45.1508	7.75244
IPI00008964.3	Ras-related protein Rab-1B	18.91	65	1	3	5	0.695461	1.0148	0.997763	0.985495	0.666215	0.729158	0.70932	155.964	18.91	3	3	54.2949	13.43	2	2	201	22.1572	5.73193
IPI00640929.1	Uncharacterized protein	16.48	3	1	1	2	0.687258	1.0075	1.04553	0.940793	0.665226	0.670303	0.755034	69.16	16.48	1	1	39.47	16.48	1	1	91	10.4084	5.47803
IPI00646899.2	Uncharacterized protein	7.98	3	1	1	1	0.714321	1.01065	1.01133	0.974999	0.662302	0.688922	0.833038	57.19	7.98	1	1					163	18.5797	9.94971
IPI00640462.1	Uncharacterized protein	10.19	10	1	1	1	0.758092	0.985845	1.01795	0.993962	0.660906	0.802637	0.849712	44.21	10.19	1	1					108	12.2773	9.56885
IPI00303476.1	ATP synthase subunit beta, mitochondrial	38	7	13	13	32	0.700215	0.990907	0.996115	1.00296	0.66007	0.711863	0.707699	1049.79	38	13	18	287.15	30.62	11	14	529	56.5246	5.40186
IPI00554618.2	basal cell adhesion molecule isoform 2 precursor	2.04	2	1	1	1	0.554781	1.09838	0.948904	0.950743	0.659596	0.897069		60.4	2.04	1	1					588	63.654	6.1001
IPI00929530.1	Isoform 2 of Adipocyte plasma membrane-associated protein	4.84	3	1	1	2	0.725269	0.982334	1.011	1.0053	0.656492	0.814301	0.722591	31.94	4.84	1	1	45.64	4.84	1	1	289	32.1407	5.84619
IPI00008613.5	Isoform 1 of Interferon-induced 35 kDa protein	5.59	2	1	1	1	0.580289	1.01215	0.993204	0.993302	0.654102	0.577163	0.501277	31.12	5.59	1	1					286	31.5267	6.0874
IPI00293305.4	Isoform Beta-1B of Integrin beta-1	4.56	11	3	3	3	0.694817	0.980643	1.00768	0.991304	0.652005	0.708539	0.751702	101.03	4.56	3	3					789	87.3886	5.47803
IPI00008527.3	60S acidic ribosomal protein P1	19.3	1	2	2	4	0.715944	1.01561	0.959271	1.00501	0.651615	0.727417	0.804632	101.794	19.3	2	3	31.53	14.04	1	1	114	11.5067	4.32275
IPI00983581.1	SYNCRIP protein (Fragment)	2.87	7	1	1	4	0.658225	0.990425	1.01354	0.993405	0.650762	0.731852	0.591886	107.63	2.87	1	2	57.32	2.87	1	2	453	50.6189	6.7124
IPI00219750.1	Isoform 4 of Catenin delta-1	4.75	39	2	2	3	0.693433	0.971496	0.983575	1.04654	0.648439	0.741056	0.710298	53.91	2.2	1	1	55.86	4.75	2	2	590	65.715	8.00146
IPI01010287.1	cDNA FLJ51031, highly similar to ATP-dependent RNA helicase DDX1	3.38	2	1	1	1	0.627674	1.04643	0.999775	0.949851	0.64829	0.601719	0.648881	104.43	3.38	1	1					622	69.5115	7.72314
IPI00015262.10	Calponin-2	12.62	4	3	3	5	0.672507	1.0023	1.00337	0.995566	0.642087	0.679622	0.720747	159.042	12.62	3	3	49.8	9.06	2	2	309	33.6753	7.32764
IPI00029629.4	E3 ubiquitin/ISG15 ligase TRIM25	5.08	1	2	2	3	0.61986	1.0196	0.989791	0.988801	0.64149	0.646783	0.568267	137.009	5.08	2	2	32.89	2.86	1	1	630	70.9277	8.08936
IPI00977640.1	sodium/potassium-transporting ATPase subunit alpha-1 isoform d	6.85	12	4	4	6	0.650247	0.977565	1.01066	1.00255	0.63997	0.652329	0.629329	228.688	6.85	4	4	36.97	3.23	2	2	992	109.48	5.31299
IPI00412579.6	60S ribosomal protein L10a	5.99	1	1	1	1	0.63426	1.01749	0.982835	0.999038	0.638458	0.60415	0.682558	42.96	5.99	1	1					217	24.8155	9.93506
IPI00013917.3	40S ribosomal protein S12	24.24	1	3	3	4	0.692094	1.03262	1.01755	0.990654	0.637809	0.733	0.768132	63.6097	18.18	2	2	42.97	17.42	2	2	132	14.5055	7.21045
IPI00644079.4	cDNA FLJ44920 fis, clone BRAMY3011501, highly similar to Heterogeneous nuclear ribonucleoprotein U	6.27	4	4	4	4	0.668746	1.02097	0.981465	0.996912	0.637023	0.692612	0.707531	96.1944	5.07	3	3	20.15	1.2	1	1	750	83.033	8.79248
IPI00299573.12	60S ribosomal protein L7a	15.79	3	3	3	5	0.659781	1.00769	0.961921	1.05817	0.636044	0.692929	0.666147	63.1695	6.77	2	2	48.22	15.79	3	3	266	29.977	10.6089
IPI00028055.4	Transmembrane emp24 domain-containing protein 10	12.79	3	2	2	3	0.6375	1.00247	1.01975	0.973976	0.634688	0.707762	0.564277	93.8497	12.79	2	2	26.21	7.76	1	1	219	24.96	7.44482
IPI01022636.1	Uncharacterized protein	12.96	14	3	3	5	0.675673	0.972394	1.01475	1.00161	0.632857	0.699948	0.718813	132.809	12.96	3	3	41.15	8.91	2	2	247	27.1703	8.99756
IPI00412714.3	Isoform 4 of Plasminogen activator inhibitor 1 RNA-binding protein	6.98	4	2	2	2	0.708465	1.01599	0.984078	0.999238	0.63146	0.698042	0.832987	85.3297	6.98	2	2					387	42.4013	8.44092
IPI00414980.2	Isoform 2 of Myosin-Ib	3.34	4	2	2	3	0.621437	0.9877	1.00729	1.00323	0.63033	0.630822	0.611642	128.262	3.34	2	2	30.56	1.39	1	1	1078	124.872	9.20264
IPI00973736.2	Uncharacterized protein	10.2	2	1	1	1	0.660234	1.04556	0.961537	0.992734	0.624386	0.627682	0.765197	34.1	10.2	1	1					98	10.898	11.561
IPI01010637.1	cDNA FLJ39753 fis, clone SMINT2018343, highly similar to Synaptic vesicle membrane protein VAT-1homolog	5.33	3	1	1	3	0.650711	1.02983	1.01837	0.946651	0.623897	0.716032	0.62018	94.7495	5.33	1	2	29.35	5.33	1	1	300	32.5377	6.72705
IPI00398758.1	Isoform 2 of Enoyl-CoA delta isomerase 1, mitochondrial	13.68	2	2	2	2	0.655164	0.988497	1.00996	0.999649	0.620369	0.69654	0.665229	101.83	13.68	2	2					285	30.8763	8.89502
IPI00747810.3	52 kDa protein	8.05	5	3	3	3	0.637812	0.979194	1.01531	1.00389	0.617007	0.622308	0.700895	139.82	8.05	3	3					472	52.2299	7.44482
IPI00791426.2	Uncharacterized protein	10.74	3	1	1	2	0.660906	1.05089	0.970811	0.976914	0.616377	0.668497	0.726909	85.08	10.74	1	1	31.47	10.74	1	1	121	14.3598	11.312
IPI00006865.4	Vesicle-trafficking protein SEC22b	10.23	1	2	2	4	0.641809	1.0044	1.02794	0.962231	0.615777	0.680428	0.641823	75.8895	10.23	2	2	34.77	10.23	2	2	215	24.5775	6.91748
IPI00922847.1	cDNA FLJ50115, moderately similar to Membrane-associated progesterone receptor component 1	4.2	4	1	1	2	0.599332	0.974642	1.01167	1.0127	0.61376	0.520277	0.694741	35.46	4.2	1	1	27.19	4.2	1	1	143	15.8691	5.03369
IPI00221092.8	40S ribosomal protein S16	6.85	2	1	1	1	0.639366	1.00626	0.998896	0.993287	0.610616	0.661284	0.66596	31.97	6.85	1	1					146	16.435	10.2134
IPI00964686.1	Uncharacterized protein	10.71	7	3	3	4	0.681881	1.00925	0.995557	1.01188	0.607163	0.666772	0.778496	135.816	10.71	3	3	37.35	5	1	1	280	30.284	7.91357
IPI00420108.6	Dihydrolipoyllysine-residue succinyltransferase component of 2-oxoglutarate dehydrogenase complex, mitochondrial	13.02	8	4	4	7	0.634447	0.986959	0.994136	1.01196	0.605519	0.652236	0.667354	196.215	13.02	4	4	42.78	8.39	3	3	453	48.7245	8.95361
IPI00218200.8	B-cell receptor-associated protein 31	12.2	6	3	3	5	0.601042	0.982648	0.986533	1.0184	0.597454	0.611218	0.60816	111.799	12.2	3	3	49.14	8.13	2	2	246	27.974	8.44092
IPI00216237.5	60S ribosomal protein L36	19.05	1	2	2	3	0.623369	1.00489	1.00735	0.985283	0.595872	0.63857	0.655269	66.07	19.05	2	2	35.57	10.48	1	1	105	12.2459	11.5903
IPI00927101.1	Uncharacterized protein	16.29	9	3	3	4	0.642777	0.955638	1.01738	1.02653	0.594571	0.643174	0.637023	156.629	16.29	3	3	50.23	6.44	1	1	264	29.487	5.24951
IPI00471928.6	ATP synthase subunit alpha	14.71	3	5	5	9	0.592934	0.984763	1.00219	1.01392	0.592261	0.681888	0.583754	269.233	14.71	5	5	72.39	10.34	4	4	503	54.4597	8.23584
IPI00029133.4	ATP synthase subunit b, mitochondrial	5.86	1	1	1	1	0.65709	1.00823	0.985264	1.00617	0.589882	0.718797	0.684963	40.91	5.86	1	1					256	28.8903	9.36377
IPI00219301.7	Myristoylated alanine-rich C-kinase substrate	15.66	1	3	3	7	0.699293	1.00689	0.949951	1.04103	0.589127	0.771107	0.771854	257.695	15.66	3	4	89.68	9.94	2	3	332	31.5359	4.44971
IPI00446235.2	Isoform 2 of NADH-cytochrome b5 reductase 3	19.42	5	4	4	6	0.628995	0.985907	1.01163	1.00597	0.587894	0.681314	0.623905	140.54	15.11	3	3	41.65	12.95	3	3	278	31.6084	7.57666
IPI00008494.4	Intercellular adhesion molecule 1	4.51	2	2	2	4	0.614241	1.01501	1.01894	0.960909	0.586421	0.659126	0.60674	97.3229	4.51	2	2	36.86	4.51	2	2	532	57.789	7.98682
IPI00217030.10	40S ribosomal protein S4, X isoform	7.22	3	2	2	3	0.582258	1.01462	0.987056	0.997294	0.585891	0.571011	0.603217	59.5497	7.22	2	2	23.4	3.8	1	1	263	29.5791	10.1548
IPI00025874.2	Dolichyl-diphosphooligosaccharide--protein glycosyltransferase subunit 1 precursor	6.35	5	3	3	6	0.584388	1.0127	0.998207	0.992944	0.58565	0.619101	0.553835	177.796	6.35	3	3	67.63	6.35	3	3	646	72.733	6.27783
IPI00027180.1	CAAX prenyl protease 1 homolog	3.37	1	1	1	1	0.546493	0.976176	1.01709	1.00512	0.584461	0.483361	0.589435					28.09	3.37	1	1	475	54.7775	7.48877
IPI00980553.1	cDNA FLJ50204, highly similar to 2,4-dienoyl-CoA reductase, mitochondrial	11.66	6	3	3	3	0.599483	0.978524	1.01689	0.989459	0.581509	0.634796	0.631247	118.546	11.66	3	3					326	34.9722	8.89502
IPI00936387.1	Uncharacterized protein	12.46	5	2	2	3	0.561975	1.00056	0.987674	1.01023	0.580942	0.581304	0.526298	148.79	12.46	2	2	35.55	3.48	1	1	345	37.1433	5.61768
IPI00640037.2	cDNA FLJ38496 fis, clone FELIV1000137, highly similar to 60S RIBOSOMAL PROTEIN L5	4.05	2	1	1	1	0.628532	0.977463	0.987544	1.03619	0.580339	0.668369	0.658034	34.28	4.05	1	1					247	28.0262	9.12939
IPI00658086.1	Uncharacterized protein	12.28	5	1	1	2	0.639309	0.93735	1.08916	0.967093	0.578379	0.665843	0.702641	69.54	12.28	1	1	43.43	12.28	1	1	171	19.0581	7.54736
IPI00027851.2	cDNA FLJ53927, highly similar to Beta-hexosaminidase alpha chain	5.56	2	3	3	4	0.602054	1.01019	0.995728	0.99283	0.574587	0.671235	0.63219	148.092	5.56	3	3	24.92	2.04	1	1	540	61.9739	5.26221
IPI00024933.3	Isoform 1 of 60S ribosomal protein L12	5.45	1	1	1	1	0.596553	1.0005	1.02518	0.970526	0.572874	0.589128	0.652242	27.81	5.45	1	1					165	17.8075	9.42236
IPI00220740.1	Isoform 2 of Nucleophosmin	21.89	7	5	5	6	0.63876	1.00936	0.967299	1.02468	0.565578	0.678971	0.686032	187.203	13.21	2	3	38.36	8.68	3	3	265	29.4462	4.61475
IPI00008433.4	40S ribosomal protein S5	13.73	1	2	2	5	0.548048	1.01283	1.0016	0.982615	0.562312	0.623903	0.509463	218.328	13.73	2	3	62.75	7.35	1	2	204	22.8621	9.71533
IPI00220327.4	Keratin, type II cytoskeletal 1	3.57	4	1	2	6	0.65507	0.880801	1.1494	0.96077	0.558954	0.606201	0.860087	110.735	3.57	2	3	87.64	3.57	2	3	644	65.999	8.11865
IPI00916572.1	Protein	12.96	7	1	1	2	0.599865	1.00401	0.981156	1.01513	0.558335	0.656794	0.598354	76.13	12.96	1	1	22.49	12.96	1	1	108	12.8031	11.0044
IPI00216135.1	Isoform 3 of Tropomyosin alpha-1 chain	40.14	21	9	13	21	0.634455	1.01255	0.956761	1.02525	0.556875	0.661166	0.733399	313.478	29.58	10	11	143.33	27.11	9	10	284	32.8558	4.77979
IPI00003918.6	60S ribosomal protein L4	13.58	4	4	4	6	0.569936	0.992502	0.995555	1.00895	0.556066	0.554751	0.6197	253.546	13.58	4	4	58.21	7.03	2	2	427	47.6674	11.063
IPI00909108.1	cDNA FLJ56829, highly similar to Neurogenic differentiation factor 6	3.69	3	1	1	1	0.622698	0.94888	1.04547	1.00284	0.54767	0.714125	0.622686	88.58	3.69	1	1					515	59.3579	7.57666
IPI00013485.3	40S ribosomal protein S2	14.33	9	4	4	7	0.581846	0.976956	1.00355	1.01179	0.545671	0.622847	0.591919	106.586	9.9	3	3	89.96	14.33	4	4	293	31.3046	10.2427
IPI00012750.3	40S ribosomal protein S25	15.2	1	2	2	3	0.556909	0.985497	1.01809	0.994162	0.543877	0.570645	0.570544	69.5972	15.2	2	2	28.67	7.2	1	1	125	13.7337	10.1108
IPI00221091.9	40S ribosomal protein S15a	6.92	1	1	1	2	0.553002	1.03089	1.0184	0.945834	0.539011	0.537767	0.6046	48.49	6.92	1	1	22.76	6.92	1	1	130	14.83	10.1255
IPI00894147.1	Uncharacterized protein	26.47	2	1	1	2	0.543832	0.987859	1.03112	0.977378	0.53852	0.543432	0.565081	63.7	26.47	1	1	23.8	26.47	1	1	34	3.90526	11.0044
IPI01025877.1	49 kDa protein	2.95	3	1	1	1	0.582251	0.955687	1.00254	1.04275	0.538259	0.586859	0.649307	39.69	2.95	1	1					440	48.6385	9.0415
IPI00216514.6	Isoform OA3-293 of Leukocyte surface antigen CD47	2.74	4	1	1	1	0.553383	0.993641	1.02121	0.982134	0.53552	0.54521	0.601232	28.28	2.74	1	1					292	31.722	7.21045
IPI00844369.1	Similar to dJ753D5.2	8.26	2	1	1	1	0.489372	1.00108	1.00712	0.98974	0.535392	0.476356	0.457241					26.5	8.26	1	1	121	13.75	9.26123
IPI00647168.1	Ribosomal protein L11	10.69	4	1	1	2	0.580011	0.985376	1.00607	1.00749	0.532527	0.61257	0.616497	75.98	10.69	1	1	25.59	10.69	1	1	131	14.9138	8.86572
IPI00215780.5	40S ribosomal protein S19	11.03	1	2	2	4	0.560819	1.02505	0.988834	0.984427	0.528622	0.630567	0.524317	76.9495	11.03	2	2	46.52	11.03	2	2	145	16.0505	10.3159
IPI00026271.5	40S ribosomal protein S14	15.23	4	2	2	3	0.567695	0.99845	1.00426	0.995565	0.524472	0.605204	0.588989	38.31	8.61	1	1	39.1249	15.23	2	2	151	16.2625	10.0522
IPI00645201.1	Uncharacterized protein	12.77	2	2	2	3	0.549011	1.00648	0.996475	0.995417	0.520933	0.547948	0.599673	112.62	12.77	2	2	30.82	6.91	1	1	188	21.866	10.3599
IPI00922693.1	cDNA FLJ53662, highly similar to Actin, alpha skeletal muscle	31.78	23	1	11	38	0.562258	0.967157	1.03158	0.991446	0.505832	0.623102	0.566129	774.895	31.78	11	24	243.31	24.49	8	14	343	38.5541	5.37646
IPI00646889.1	Uncharacterized protein	12.39	3	2	2	3	0.581118	0.97199	1.01375	1.01209	0.503746	0.665964	0.590015	92.3595	12.39	2	2	28.47	6.88	1	1	218	24.4469	9.01221
IPI00908521.1	Isoform 2 of Brain acid soluble protein 1	15.61	2	2	2	4	0.587092	1.01338	0.943635	1.04612	0.492489	0.635198	0.665976	134.829	15.61	2	2	71	15.61	2	2	173	17.6536	4.76709
IPI00644936.1	Isoform 3 of Guanine nucleotide-binding protein G(s) subunit alpha isoforms short	5.28	27	2	2	4	0.483812	1.04582	0.971677	0.981324	0.492336	0.487738	0.479816	83.8234	5.28	2	2	49.47	5.28	2	2	379	44.1513	6.29053
IPI00926712.1	Integrin beta	1.76	3	1	1	1	0.490656	0.999911	0.997206	1.00185	0.487697	0.494037	0.502699	51.34	1.76	1	1					681	74.9089	5.97314
IPI00011253.3	40S ribosomal protein S3	26.34	15	6	6	8	0.530421	0.971162	1.00173	1.03206	0.486269	0.564733	0.571174	147.745	22.63	5	5	37.57	12.35	3	3	243	26.6714	9.65674
IPI00909657.1	cDNA FLJ50378, highly similar to Phenylalanyl-tRNA synthetase alpha chain	2.94	2	1	1	2	0.464945	1.00163	1.00088	0.996004	0.477256	0.473949	0.449084	79.48	2.94	1	1	44.85	2.94	1	1	477	54.1238	7.79639
IPI00019472.4	Neutral amino acid transporter B(0)	5.73	4	2	2	2	0.48626	0.98193	1.02954	0.985013	0.474402	0.497958	0.498818	100.98	5.73	2	2					541	56.5623	5.47803
IPI00979226.1	60S ribosomal protein L17 isoform b	6.85	4	1	1	1	0.495591	0.962373	1.00343	1.03471	0.464433	0.542306	0.490571					21.06	6.85	1	1	146	17.0831	10.0962
IPI00337335.8	Isoform 1 of Myosin-14	5.56	8	7	8	13	0.491723	0.988212	1.00737	1.01015	0.458094	0.556819	0.510233	433.05	5.56	8	8	94.53	3.66	5	5	1995	227.732	5.60498
IPI01014744.1	Uncharacterized protein	16.88	4	1	1	1	0.476028	0.996763	0.995741	1.00679	0.450305	0.445896	0.559916	61.57	16.88	1	1					77	8.88048	8.79248
IPI00922108.2	integrin alpha-V isoform 2	2.69	4	2	2	4	0.471043	1.00879	0.996584	0.992636	0.44814	0.506779	0.466447	95.9795	2.69	2	2	44.5	2.69	2	2	1002	111.061	5.61768
IPI00967073.2	Uncharacterized protein	11.45	11	3	3	5	0.509388	0.999582	1.00205	0.996889	0.442771	0.569305	0.535	91.2052	11.45	3	3	39.08	7.49	2	2	227	25.8704	9.42236
IPI00645589.1	Isoform 3 of Choline transporter-like protein 2	5.54	4	2	2	3	0.472549	0.964364	1.01263	1.02158	0.436388	0.486405	0.513577	126.37	5.54	2	2	40.82	3.27	1	1	704	79.7934	8.52881
IPI00985384.1	ATP-dependent RNA helicase DDX3X isoform 3	1.86	3	1	1	1	0.452177	0.990516	1.04991	0.953952	0.432931	0.479254	0.454996	72.51	1.86	1	1					646	71.3109	6.62451
IPI01012747.1	Uncharacterized protein	3.13	4	1	1	2	0.480147	0.995583	1.00688	0.995816	0.427446	0.496401	0.541503	60.35	3.13	1	1	30.5	3.13	1	1	447	48.2797	7.07861
IPI00008438.1	40S ribosomal protein S10	5.45	4	1	1	4	0.425107	0.984693	1.00411	1.01034	0.415463	0.435756	0.432289	80.4995	5.45	1	2	35.09	5.45	1	2	165	18.8859	10.1548
IPI00396321.1	Leucine-rich repeat-containing protein 59	8.14	1	2	2	3	0.461474	1.01366	0.992335	0.992562	0.410124	0.492384	0.496993	65.47	8.14	2	2	21.2	4.23	1	1	307	34.9089	9.56885
IPI00015842.1	Reticulocalbin-1	16.62	5	4	4	5	0.445026	1.02895	0.959589	1.02493	0.405581	0.460472	0.538612	190.938	11.78	3	3	44.15	8.76	2	2	331	38.8662	4.99561
IPI00795751.1	Uncharacterized protein	16.48	3	1	1	2	0.453976	0.997135	1.04523	0.952082	0.404934	0.457701	0.525584	62.04	16.48	1	1	22.09	16.48	1	1	91	9.66339	11.4878
IPI00871741.2	Protein	21.62	7	1	1	2	0.42595	1.00175	1.03903	0.954015	0.370272	0.455072	0.473703	95.28	21.62	1	1	55.29	21.62	1	1	74	8.19137	9.5542
IPI00221088.5	40S ribosomal protein S9	11.86	5	2	2	2	0.398305	0.996834	1.24287	1.20857	0.36729	0.393446	0.455464	86.9158	11.86	2	2					194	22.5776	10.6528
IPI00455315.4	Isoform 1 of Annexin A2	43.07	5	12	12	40	0.363235	0.987275	0.995124	1.02712	0.350365	0.45791	0.393695	874.246	38.35	11	21	397.06	33.92	8	19	339	38.5798	7.75244
IPI00924481.1	Uncharacterized protein	14.29	9	1	1	1	0.369437	0.99344	1.02278	0.980632	0.32523	0.410257	0.385896	43.56	14.29	1	1					84	9.679	5.78271
IPI01011685.1	Uncharacterized protein	5.99	3	1	1	1	0.384337	0.967273	0.969562	1.0667	0.322839	0.460199	0.379988	101.92	5.99	1	1					284	31.4321	5.97314
IPI00009865.4	Keratin, type I cytoskeletal 10	3.08	1	1	1	1	0.443698	0.718081	1.39896	0.858952	0.30447	0.47694	0.597176	81.23	3.08	1	1					584	58.7917	5.21143
IPI00909890.1	cDNA FLJ58049, highly similar to RNA-binding protein FUS	5.59	4	1	1	1	0.370675	0.986573	0.944417	1.07389	0.283628	0.45105	0.394087					28.1	5.59	1	1	429	44.7851	8.99756
IPI00297910.2	Tumor-associated calcium signal transducer 2	9.91	1	2	2	4	0.306883	1.00908	0.993944	0.995508	0.265725	0.323517	0.346303	165.619	9.91	2	2	76.7	9.91	2	2	323	35.6866	8.86572
IPI00306516.1	Mitochondrial import inner membrane translocase subunit TIM44	2.43	1	1	1	1								33.08	2.43	1	1					452	51.3235	8.32373
IPI00892612.1	Uncharacterized protein	22.73	22	1	1	1								23.87	22.73	1	1					22	2.39109	6.0874
IPI01009158.1	Uncharacterized protein	4.81	14	1	1	1								21.58	4.81	1	1					104	11.721	5.92236
IPI00376215.2	Isoform 2 of DNA-dependent protein kinase catalytic subunit	0.27	2	1	1	1												33.07	0.27	1	1	4097	465.202	7.1665
	Sample form Dr Tilghman
	LTLT Ca Cells
	C______Coufrol(attachend Cells)
	S______Cells(Spheres) in suspension
	#41 C-----126;127;128
	S-----129;130;131
	#42 C------not labeled
	#43 S------not labeled
